# Supplementary material for: (E)-3-(2-Chloro-3,3,3-trifluoro­prop-1-en­yl)-2,2-dimethyl-N-(2-naphth­yl)cyclo­propane­carboxamide
Source: Acta Crystallogr Sect E Struct Rep Online. 2008 Oct 25;64(Pt 11):o2191. doi: 10.1107/S1600536808032078 (PMC2959779; doi:10.1107/S1600536808032078)
Supplement: Supplementary file 1 [file e-64-o2191-sup1.cif]

##############################################################################
###                                                                        ###
###        Electronic paper (Acta Crystallographica Section E)             ###
###                                                                        ###
##############################################################################
#                                                                            #
# This CIF contains the data in a paper accepted for publication in Acta     #
# Crystallographica Section E. It conforms to the requirements of Notes      #
# for Authors for Section E, and has been peer reviewed under the auspices   #
# of the IUCr Commission on Journals.                                        #
#                                                                            #
# Full details of the Crystallographic Information File format               #
# are given in the paper "The Crystallographic Information File (CIF):       #
# a New Standard Archive File for Crystallography" by S. R. Hall, F. H.      #
# Allen and I. D. Brown [Acta Cryst. (1991), A47, 655-685].                  #
#                                                                            #
# The current version of the core CIF dictionary is obtainable from          #
# ftp://ftp.iucr.org/pub/cif_core.dic. The current version number is 2.4.    #
#                                                                            #
# Software is freely available for graphical display of the structure(s) in  #
# this CIF.  For information consult the CIF home page http://www.iucr.org/  #
# cif/home.html                                                              #
#                                                                            #
# This file may be used for bona fide research purposes within the           #
# scientific community so long as proper attribution is given to the journal # 
# article from which it was obtained.                                        #
#                                                                            #
##############################################################################
                                             
data_I
_audit_creation_method     SHELXL97
_chemical_name_systematic
;
(<i>E</i>)-3-(2-Chloro-3,3,3-trifluoroprop-1-enyl)-2,2-dimethyl-
<i>N</i>-(2-naphthyl)cyclopropanecarboxamide
;
_chemical_name_common     ?
_chemical_formula_moiety     'C19 H17 Cl F3 N O'
_chemical_formula_sum     'C19 H17 Cl F3 N O'
_chemical_formula_structural     ?
_chemical_formula_analytical     ?
_chemical_formula_iupac     'C19 H17 Cl F3 N O'
_chemical_formula_weight     367.79
_chemical_melting_point     ?
_symmetry_cell_setting     orthorhombic
_symmetry_space_group_name_H-M     'P 21 21 21'
loop_
    _symmetry_equiv_pos_as_xyz
    'x, y, z'
    'x+1/2, -y+1/2, -z'
    '-x, y+1/2, -z+1/2'
    '-x+1/2, -y, z+1/2'
_cell_length_a     9.6310(8)
_cell_length_b     16.9090(16)
_cell_length_c     22.485(2)
_cell_angle_alpha     90.00
_cell_angle_beta     90.00
_cell_angle_gamma     90.00
_cell_volume     3661.6(6)
_cell_formula_units_Z     8
_cell_measurement_reflns_used     9431
_cell_measurement_theta_min     1.2
_cell_measurement_theta_max     27.9
_cell_measurement_temperature     113(2)
_exptl_crystal_description     block
_exptl_crystal_colour     colourless
_exptl_crystal_size_max     0.32
_exptl_crystal_size_mid     0.22
_exptl_crystal_size_min     0.14
_exptl_crystal_density_diffrn     1.334
_exptl_crystal_density_meas     ?
_exptl_crystal_density_method     'not measured'
_exptl_crystal_F_000     1520
_exptl_absorpt_coefficient_mu     0.243
_exptl_absorpt_correction_type     multi-scan
_exptl_absorpt_process_details     '(CrystalClear; Rigaku/MSC, 2005)'
_exptl_absorpt_correction_T_min     0.9262
_exptl_absorpt_correction_T_max     0.9667
_exptl_special_details
;
;
_diffrn_ambient_temperature     113(2)
_diffrn_radiation_type     MoK\a
_diffrn_radiation_wavelength     0.71070
_diffrn_radiation_source     'rotating anode'
_diffrn_radiation_monochromator     confocal
_diffrn_measurement_device_type     'Rigaku Saturn'
_diffrn_measurement_method     \w
_diffrn_detector_area_resol_mean     14.63
_diffrn_reflns_number     34375
_diffrn_reflns_av_R_equivalents     0.0460
_diffrn_reflns_av_sigmaI/netI     0.0390
_diffrn_reflns_theta_min     1.51
_diffrn_reflns_theta_max     27.86
_diffrn_reflns_theta_full     27.86
_diffrn_measured_fraction_theta_max     0.999
_diffrn_measured_fraction_theta_full     0.999
_diffrn_reflns_limit_h_min     -12
_diffrn_reflns_limit_h_max     12
_diffrn_reflns_limit_k_min     -22
_diffrn_reflns_limit_k_max     21
_diffrn_reflns_limit_l_min     -29
_diffrn_reflns_limit_l_max     29
_diffrn_standards_number     0
_diffrn_standards_interval_count     0
_diffrn_standards_interval_time     0
_diffrn_standards_decay_%     0
_refine_special_details
;
Refinement of <i>F</i>^2^ against ALL reflections. The weighted <i>R</i>-factor
<i>wR</i> and goodness of fit <i>S</i> are based on <i>F</i>^2^, conventional
<i>R</i>-factors <i>R</i> are based on <i>F</i>, with <i>F</i> set to zero for
negative <i>F</i>^2^. The threshold expression of <i>F</i>^2^ >
\s(<i>F</i>^2^) is used only for calculating <i>R</i>-factors(gt) <i>etc</i>.
and is not relevant to the choice of reflections for refinement.
<i>R</i>-factors based on <i>F</i>^2^ are statistically about twice as large
as those based on <i>F</i>, and <i>R</i>- factors based on ALL data will be
even larger.
;
_reflns_number_total     8701
_reflns_number_gt     8283
_reflns_threshold_expression     I>2\s(I)
_refine_ls_structure_factor_coef     Fsqd
_refine_ls_matrix_type     full
_refine_ls_R_factor_all     0.0569
_refine_ls_R_factor_gt     0.0533
_refine_ls_wR_factor_gt     0.1136
_refine_ls_wR_factor_ref     0.1154
_refine_ls_goodness_of_fit_ref     1.135
_refine_ls_restrained_S_all     1.135
_refine_ls_number_reflns     8701
_refine_ls_number_parameters     473
_refine_ls_number_restraints     0
_refine_ls_hydrogen_treatment     mixed
_refine_ls_weighting_scheme     calc
_refine_ls_weighting_details
       'calc w = 1/[\s^2^(Fo^2^)+(0.0431P)^2^+0.7651P] where P=(Fo^2^+2Fc^2^)/3'
_atom_sites_solution_hydrogens     geom
_atom_sites_solution_primary     direct
_atom_sites_solution_secondary     difmap
_refine_ls_shift/su_max     0.004
_refine_ls_shift/su_mean     0.000
_refine_diff_density_max     0.225
_refine_diff_density_min     -0.275
_refine_ls_extinction_method     none
_refine_ls_extinction_coef     ?
_refine_ls_abs_structure_details
                                    'Flack (1983), with how many Friedel pairs?'
_refine_ls_abs_structure_Flack     -0.05(6)
loop_
    _atom_type_symbol
    _atom_type_description
    _atom_type_scat_dispersion_real
    _atom_type_scat_dispersion_imag
    _atom_type_scat_source
    'C' 'C' 0.0033 0.0016
                         'International Tables Vol C Tables 4.2.6.8 and 6.1.1.4'
    'H' 'H' 0.0000 0.0000
                         'International Tables Vol C Tables 4.2.6.8 and 6.1.1.4'
    'N' 'N' 0.0061 0.0033
                         'International Tables Vol C Tables 4.2.6.8 and 6.1.1.4'
    'O' 'O' 0.0106 0.0060
                         'International Tables Vol C Tables 4.2.6.8 and 6.1.1.4'
    'F' 'F' 0.0171 0.0103
                         'International Tables Vol C Tables 4.2.6.8 and 6.1.1.4'
    'Cl' 'Cl' 0.1484 0.1585
                         'International Tables Vol C Tables 4.2.6.8 and 6.1.1.4'
_computing_data_collection     'CrystalClear (Rigaku/MSC, 2005)'
_computing_cell_refinement     'CrystalClear (Rigaku/MSC, 2005)'
_computing_data_reduction     'CrystalClear (Rigaku/MSC, 2005)'
_computing_structure_solution     'SHELXS97 (Sheldrick, 2008)'
_computing_structure_refinement     'SHELXL97 (Sheldrick, 2008)'
_computing_molecular_graphics     'SHELXTL (Bruker, 1997)'
_computing_publication_material     'CrystalStructure (Rigaku/MSC, 2005)'
loop_
    _atom_site_type_symbol
    _atom_site_label
    _atom_site_fract_x
    _atom_site_fract_y
    _atom_site_fract_z
    _atom_site_U_iso_or_equiv
    _atom_site_adp_type
    _atom_site_calc_flag
    _atom_site_refinement_flags
    _atom_site_occupancy
    _atom_site_disorder_assembly
    _atom_site_disorder_group
    Cl Cl1 0.67199(8) 0.75840(5) 0.01612(3) 0.05570(19) Uani d . 1 . .
    Cl Cl2 0.2270(3) 0.5061(5) 0.02545(13) 0.0676(12) Uani d P 0.653(15) . .
    Cl Cl2' 0.2403(3) 0.5502(9) 0.0412(4) 0.070(3) Uani d P 0.347(15) . .
    F F1 0.9051(2) 0.85834(13) 0.05947(11) 0.0915(7) Uani d . 1 . .
    F F2 0.94983(18) 0.73920(13) 0.08421(10) 0.0805(6) Uani d . 1 . .
    F F3 0.89532(17) 0.82357(13) 0.15124(9) 0.0722(5) Uani d . 1 . .
    F F4 0.43674(15) 0.43635(10) 0.16241(7) 0.0552(4) Uani d . 1 . .
    F F5 0.50212(16) 0.51978(12) 0.09630(9) 0.0693(5) Uani d . 1 . .
    F F6 0.44470(19) 0.40315(14) 0.07147(9) 0.0872(7) Uani d . 1 . .
    O O1 0.64390(15) 0.66486(10) 0.22636(7) 0.0378(4) Uani d . 1 . .
    O O2 0.14813(15) 0.59263(9) 0.24189(7) 0.0329(3) Uani d . 1 . .
    N N1 0.45095(19) 0.59688(11) 0.25494(8) 0.0291(4) Uani d . 1 . .
    N N2 -0.05216(19) 0.66161(11) 0.25605(8) 0.0283(4) Uani d . 1 . .
    C C1 0.5205(2) 0.64882(12) 0.21976(10) 0.0277(4) Uani d . 1 . .
    C C2 0.4298(2) 0.68560(12) 0.17359(9) 0.0264(4) Uani d . 1 . .
    H H2 0.3594 0.6491 0.1558 0.032 Uiso calc R 1 . .
    C C3 0.3824(2) 0.77078(13) 0.17939(9) 0.0304(5) Uani d . 1 . .
    C C4 0.4844(2) 0.74882(13) 0.13117(9) 0.0302(5) Uani d . 1 . .
    H H4 0.4443 0.7468 0.0902 0.036 Uiso calc R 1 . .
    C C5 0.6308(2) 0.77356(13) 0.13406(10) 0.0324(5) Uani d . 1 . .
    H H5 0.6664 0.7866 0.1722 0.039 Uiso calc R 1 . .
    C C6 0.7173(2) 0.77930(14) 0.08877(11) 0.0362(5) Uani d . 1 . .
    C C7 0.8664(3) 0.80168(18) 0.09634(14) 0.0542(7) Uani d . 1 . .
    C C8 0.4284(3) 0.81968(14) 0.23245(11) 0.0390(5) Uani d . 1 . .
    H H8A 0.5227 0.8042 0.2440 0.059 Uiso calc R 1 . .
    H H8B 0.3649 0.8105 0.2658 0.059 Uiso calc R 1 . .
    H H8C 0.4274 0.8759 0.2218 0.059 Uiso calc R 1 . .
    C C9 0.2351(2) 0.78755(15) 0.15899(11) 0.0387(5) Uani d . 1 . .
    H H9A 0.2280 0.8427 0.1460 0.058 Uiso calc R 1 . .
    H H9B 0.1707 0.7783 0.1920 0.058 Uiso calc R 1 . .
    H H9C 0.2116 0.7524 0.1258 0.058 Uiso calc R 1 . .
    C C10 0.5010(2) 0.55608(12) 0.30557(9) 0.0283(4) Uani d . 1 . .
    C C11 0.4000(2) 0.51516(13) 0.33956(10) 0.0322(5) Uani d . 1 . .
    H H11 0.3058 0.5150 0.3270 0.039 Uiso calc R 1 . .
    C C12 0.4372(3) 0.47600(14) 0.39024(10) 0.0358(5) Uani d . 1 . .
    H H12 0.3683 0.4484 0.4123 0.043 Uiso calc R 1 . .
    C C13 0.5761(3) 0.47564(13) 0.41061(10) 0.0343(5) Uani d . 1 . .
    C C14 0.6182(3) 0.43805(14) 0.46424(11) 0.0431(6) Uani d . 1 . .
    H H14 0.5521 0.4097 0.4873 0.052 Uiso calc R 1 . .
    C C15 0.7531(3) 0.44237(15) 0.48295(12) 0.0470(6) Uani d . 1 . .
    H H15 0.7797 0.4176 0.5191 0.056 Uiso calc R 1 . .
    C C16 0.8524(3) 0.48304(15) 0.44914(11) 0.0443(6) Uani d . 1 . .
    H H16 0.9456 0.4859 0.4628 0.053 Uiso calc R 1 . .
    C C17 0.8165(2) 0.51854(14) 0.39682(10) 0.0374(5) Uani d . 1 . .
    H H17 0.8854 0.5449 0.3740 0.045 Uiso calc R 1 . .
    C C18 0.6773(2) 0.51631(13) 0.37624(10) 0.0312(4) Uani d . 1 . .
    C C19 0.6375(2) 0.55512(12) 0.32312(9) 0.0299(4) Uani d . 1 . .
    H H19 0.7058 0.5807 0.2994 0.036 Uiso calc R 1 . .
    C C20 0.0286(2) 0.60868(12) 0.22699(9) 0.0254(4) Uani d . 1 . .
    C C21 -0.0453(2) 0.56913(13) 0.17712(9) 0.0277(4) Uani d . 1 . .
    H H21 -0.1168 0.6026 0.1570 0.033 Uiso calc R 1 . .
    C C22 -0.0824(2) 0.48145(13) 0.18118(9) 0.0289(4) Uani d . 1 . .
    C C23 0.0254(2) 0.50805(13) 0.13649(9) 0.0288(4) Uani d . 1 . .
    H H23 -0.0081 0.5088 0.0944 0.035 Uiso calc R 1 . .
    C C24 0.1721(2) 0.48659(13) 0.14322(9) 0.0298(4) Uani d . 1 . .
    H H24 0.2022 0.4704 0.1816 0.036 Uiso calc R 1 . .
    C C25 0.2655(2) 0.48783(16) 0.10067(10) 0.0391(5) Uani d . 1 . .
    C C26 0.4110(3) 0.46160(17) 0.10780(12) 0.0463(6) Uani d . 1 . .
    C C27 -0.0401(2) 0.43473(14) 0.23534(10) 0.0355(5) Uani d . 1 . .
    H H27A -0.1138 0.4377 0.2653 0.053 Uiso calc R 1 . .
    H H27B 0.0459 0.4568 0.2517 0.053 Uiso calc R 1 . .
    H H27C -0.0249 0.3794 0.2241 0.053 Uiso calc R 1 . .
    C C28 -0.2230(2) 0.45972(15) 0.15708(11) 0.0395(5) Uani d . 1 . .
    H H28A -0.2247 0.4032 0.1474 0.059 Uiso calc R 1 . .
    H H28B -0.2418 0.4906 0.1211 0.059 Uiso calc R 1 . .
    H H28C -0.2941 0.4711 0.1870 0.059 Uiso calc R 1 . .
    C C29 -0.0231(2) 0.70345(12) 0.30899(10) 0.0282(4) Uani d . 1 . .
    C C30 -0.1384(2) 0.74173(12) 0.33609(10) 0.0333(5) Uani d . 1 . .
    H H30 -0.2276 0.7384 0.3182 0.040 Uiso calc R 1 . .
    C C31 -0.1216(3) 0.78325(14) 0.38760(11) 0.0384(5) Uani d . 1 . .
    H H31 -0.1997 0.8083 0.4052 0.046 Uiso calc R 1 . .
    C C32 0.0095(3) 0.78970(14) 0.41532(11) 0.0384(5) Uani d . 1 . .
    C C33 0.0309(3) 0.83374(15) 0.46851(12) 0.0491(7) Uani d . 1 . .
    H H33 -0.0450 0.8605 0.4865 0.059 Uiso calc R 1 . .
    C C34 0.1589(3) 0.83780(15) 0.49368(11) 0.0514(7) Uani d . 1 . .
    H H34 0.1715 0.8671 0.5293 0.062 Uiso calc R 1 . .
    C C35 0.2722(3) 0.79948(15) 0.46779(11) 0.0479(7) Uani d . 1 . .
    H H35 0.3611 0.8032 0.4859 0.057 Uiso calc R 1 . .
    C C36 0.2568(3) 0.75658(14) 0.41665(11) 0.0409(6) Uani d . 1 . .
    H H36 0.3347 0.7305 0.3997 0.049 Uiso calc R 1 . .
    C C37 0.1248(2) 0.75090(13) 0.38880(10) 0.0338(5) Uani d . 1 . .
    C C38 0.1057(2) 0.70761(12) 0.33494(10) 0.0312(5) Uani d . 1 . .
    H H38 0.1824 0.6816 0.3170 0.037 Uiso calc R 1 . .
    H H2A -0.132(3) 0.6668(13) 0.2440(9) 0.022(6) Uiso d . 1 . .
    H H1 0.365(3) 0.5892(15) 0.2472(11) 0.039(7) Uiso d . 1 . .
loop_
    _atom_site_aniso_label
    _atom_site_aniso_U_11
    _atom_site_aniso_U_22
    _atom_site_aniso_U_33
    _atom_site_aniso_U_12
    _atom_site_aniso_U_13
    _atom_site_aniso_U_23
    Cl1 0.0553(4) 0.0665(4) 0.0453(3) -0.0042(3) 0.0152(3) -0.0084(3)
    Cl2 0.0340(7) 0.136(3) 0.0327(7) 0.0050(11) 0.0050(5) 0.0149(14)
    Cl2' 0.0385(13) 0.131(6) 0.040(3) -0.0058(19) -0.0029(12) 0.039(3)
    F1 0.0505(11) 0.0977(14) 0.1265(18) -0.0318(11) -0.0061(12) 0.0623(14)
    F2 0.0335(9) 0.0963(15) 0.1117(16) 0.0213(10) 0.0170(10) 0.0165(13)
    F3 0.0329(9) 0.0979(14) 0.0857(13) -0.0179(9) -0.0102(9) 0.0028(11)
    F4 0.0276(7) 0.0795(11) 0.0584(9) 0.0131(7) -0.0018(7) 0.0173(9)
    F5 0.0238(8) 0.0884(13) 0.0956(14) -0.0049(8) 0.0092(8) 0.0256(11)
    F6 0.0486(11) 0.1165(17) 0.0963(15) 0.0210(11) 0.0111(10) -0.0522(13)
    O1 0.0180(7) 0.0449(9) 0.0506(9) -0.0053(7) -0.0075(7) 0.0136(8)
    O2 0.0172(7) 0.0385(8) 0.0431(9) 0.0025(6) -0.0058(6) -0.0056(7)
    N1 0.0168(8) 0.0326(9) 0.0380(10) -0.0030(7) -0.0057(8) 0.0016(8)
    N2 0.0169(8) 0.0321(9) 0.0359(10) 0.0001(7) -0.0042(7) -0.0027(8)
    C1 0.0196(10) 0.0286(10) 0.0351(11) 0.0003(8) -0.0020(8) -0.0005(9)
    C2 0.0166(9) 0.0311(10) 0.0315(11) -0.0012(8) -0.0027(8) -0.0002(8)
    C3 0.0241(10) 0.0331(11) 0.0338(11) 0.0020(9) -0.0005(9) 0.0052(9)
    C4 0.0232(10) 0.0389(12) 0.0283(10) -0.0005(9) -0.0021(8) 0.0029(9)
    C5 0.0251(11) 0.0345(11) 0.0375(11) 0.0006(9) -0.0051(9) 0.0047(9)
    C6 0.0268(11) 0.0375(12) 0.0443(13) 0.0023(9) 0.0036(10) 0.0052(10)
    C7 0.0314(14) 0.0605(17) 0.0706(19) -0.0041(13) 0.0048(13) 0.0268(15)
    C8 0.0375(13) 0.0362(12) 0.0434(13) 0.0041(10) 0.0015(10) -0.0019(10)
    C9 0.0244(11) 0.0462(13) 0.0455(13) 0.0066(10) 0.0006(10) 0.0105(11)
    C10 0.0256(10) 0.0256(10) 0.0336(11) -0.0017(8) -0.0030(8) 0.0002(8)
    C11 0.0264(10) 0.0332(11) 0.0372(11) -0.0040(9) -0.0008(9) -0.0022(9)
    C12 0.0372(13) 0.0338(11) 0.0365(12) -0.0045(10) 0.0023(10) -0.0004(10)
    C13 0.0405(13) 0.0285(10) 0.0337(11) 0.0042(10) -0.0016(10) -0.0047(9)
    C14 0.0549(16) 0.0376(12) 0.0369(12) 0.0071(12) -0.0002(11) -0.0007(10)
    C15 0.0618(18) 0.0434(14) 0.0359(12) 0.0157(13) -0.0104(12) -0.0018(11)
    C16 0.0430(14) 0.0435(13) 0.0465(13) 0.0150(12) -0.0140(12) -0.0067(11)
    C17 0.0328(12) 0.0372(11) 0.0421(12) 0.0097(10) -0.0086(10) -0.0051(10)
    C18 0.0300(11) 0.0275(10) 0.0360(11) 0.0062(9) -0.0050(9) -0.0051(9)
    C19 0.0233(10) 0.0292(10) 0.0372(11) 0.0000(8) -0.0023(9) 0.0001(9)
    C20 0.0193(10) 0.0244(9) 0.0324(11) -0.0038(8) -0.0019(8) 0.0028(8)
    C21 0.0168(9) 0.0337(10) 0.0327(11) 0.0026(8) -0.0031(8) 0.0011(9)
    C22 0.0195(10) 0.0333(10) 0.0340(11) -0.0045(8) 0.0011(8) -0.0026(9)
    C23 0.0203(10) 0.0375(11) 0.0288(10) -0.0013(9) -0.0019(8) -0.0043(9)
    C24 0.0228(10) 0.0358(11) 0.0309(10) -0.0016(9) -0.0019(8) -0.0010(9)
    C25 0.0253(11) 0.0556(15) 0.0365(12) 0.0023(11) 0.0034(9) 0.0058(11)
    C26 0.0276(12) 0.0649(17) 0.0463(14) 0.0038(12) 0.0086(11) -0.0043(13)
    C27 0.0314(12) 0.0349(11) 0.0401(12) -0.0040(10) 0.0051(10) 0.0034(10)
    C28 0.0231(11) 0.0473(13) 0.0480(13) -0.0086(10) -0.0025(10) -0.0111(11)
    C29 0.0255(10) 0.0261(10) 0.0331(11) -0.0047(8) -0.0008(9) -0.0004(8)
    C30 0.0266(11) 0.0290(10) 0.0444(12) -0.0013(9) 0.0028(9) -0.0007(9)
    C31 0.0342(13) 0.0323(11) 0.0488(14) -0.0008(10) 0.0067(11) -0.0032(10)
    C32 0.0468(14) 0.0323(11) 0.0360(12) -0.0070(10) 0.0018(10) -0.0020(10)
    C33 0.0654(19) 0.0384(13) 0.0434(14) -0.0113(13) 0.0072(13) -0.0069(11)
    C34 0.075(2) 0.0415(14) 0.0380(13) -0.0180(14) -0.0051(14) -0.0040(11)
    C35 0.0603(18) 0.0410(13) 0.0422(14) -0.0143(13) -0.0188(13) 0.0032(11)
    C36 0.0441(14) 0.0369(12) 0.0417(12) -0.0079(11) -0.0108(11) 0.0018(10)
    C37 0.0379(13) 0.0294(11) 0.0342(11) -0.0051(9) -0.0049(10) 0.0027(9)
    C38 0.0253(10) 0.0304(10) 0.0379(12) -0.0001(8) -0.0027(9) -0.0026(9)
_geom_special_details
;
All e.s.d.'s (except the e.s.d. in the dihedral angle between two l.s. planes)
are estimated using the full covariance matrix. The cell e.s.d.'s are taken
into account individually in the estimation of e.s.d.'s in distances, angles
and torsion angles; correlations between e.s.d.'s in cell parameters are only
used when they are defined by crystal symmetry. An approximate (isotropic)
treatment of cell e.s.d.'s is used for estimating e.s.d.'s involving l.s.
planes.
;
loop_
    _geom_bond_atom_site_label_1
    _geom_bond_atom_site_label_2
    _geom_bond_site_symmetry_2
    _geom_bond_distance
    _geom_bond_publ_flag
    Cl1 C6 . 1.727(3) ?
    Cl2 Cl2' . 0.836(9) ?
    Cl2 C25 . 1.759(3) ?
    Cl2' C25 . 1.721(4) ?
    F1 C7 . 1.321(3) ?
    F2 C7 . 1.355(3) ?
    F3 C7 . 1.318(4) ?
    F4 C26 . 1.324(3) ?
    F5 C26 . 1.344(3) ?
    F6 C26 . 1.323(3) ?
    O1 C1 . 1.228(2) ?
    O2 C20 . 1.230(2) ?
    N1 C1 . 1.358(3) ?
    N1 C10 . 1.416(3) ?
    N1 H1 . 0.86(3) ?
    N2 C20 . 1.354(3) ?
    N2 C29 . 1.413(3) ?
    N2 H2A . 0.82(2) ?
    C1 C2 . 1.492(3) ?
    C2 C3 . 1.517(3) ?
    C2 C4 . 1.526(3) ?
    C2 H2 . 1.0000 ?
    C3 C4 . 1.509(3) ?
    C3 C8 . 1.518(3) ?
    C3 C9 . 1.518(3) ?
    C4 C5 . 1.472(3) ?
    C4 H4 . 1.0000 ?
    C5 C6 . 1.319(3) ?
    C5 H5 . 0.9500 ?
    C6 C7 . 1.495(4) ?
    C8 H8A . 0.9800 ?
    C8 H8B . 0.9800 ?
    C8 H8C . 0.9800 ?
    C9 H9A . 0.9800 ?
    C9 H9B . 0.9800 ?
    C9 H9C . 0.9800 ?
    C10 C19 . 1.373(3) ?
    C10 C11 . 1.417(3) ?
    C11 C12 . 1.366(3) ?
    C11 H11 . 0.9500 ?
    C12 C13 . 1.414(3) ?
    C12 H12 . 0.9500 ?
    C13 C18 . 1.421(3) ?
    C13 C14 . 1.422(3) ?
    C14 C15 . 1.368(4) ?
    C14 H14 . 0.9500 ?
    C15 C16 . 1.402(4) ?
    C15 H15 . 0.9500 ?
    C16 C17 . 1.365(3) ?
    C16 H16 . 0.9500 ?
    C17 C18 . 1.419(3) ?
    C17 H17 . 0.9500 ?
    C18 C19 . 1.416(3) ?
    C19 H19 . 0.9500 ?
    C20 C21 . 1.487(3) ?
    C21 C22 . 1.528(3) ?
    C21 C23 . 1.538(3) ?
    C21 H21 . 1.0000 ?
    C22 C28 . 1.504(3) ?
    C22 C27 . 1.508(3) ?
    C22 C23 . 1.513(3) ?
    C23 C24 . 1.467(3) ?
    C23 H23 . 1.0000 ?
    C24 C25 . 1.313(3) ?
    C24 H24 . 0.9500 ?
    C25 C26 . 1.478(3) ?
    C27 H27A . 0.9800 ?
    C27 H27B . 0.9800 ?
    C27 H27C . 0.9800 ?
    C28 H28A . 0.9800 ?
    C28 H28B . 0.9800 ?
    C28 H28C . 0.9800 ?
    C29 C38 . 1.373(3) ?
    C29 C30 . 1.422(3) ?
    C30 C31 . 1.364(3) ?
    C30 H30 . 0.9500 ?
    C31 C32 . 1.413(4) ?
    C31 H31 . 0.9500 ?
    C32 C37 . 1.421(3) ?
    C32 C33 . 1.424(3) ?
    C33 C34 . 1.359(4) ?
    C33 H33 . 0.9500 ?
    C34 C35 . 1.397(4) ?
    C34 H34 . 0.9500 ?
    C35 C36 . 1.368(3) ?
    C35 H35 . 0.9500 ?
    C36 C37 . 1.421(3) ?
    C36 H36 . 0.9500 ?
    C37 C38 . 1.427(3) ?
    C38 H38 . 0.9500 ?
loop_
    _geom_angle_atom_site_label_1
    _geom_angle_atom_site_label_2
    _geom_angle_atom_site_label_3
    _geom_angle_site_symmetry_1
    _geom_angle_site_symmetry_3
    _geom_angle
    _geom_angle_publ_flag
    Cl2' Cl2 C25 . . 73.6(3) ?
    Cl2 Cl2' C25 . . 78.6(5) ?
    C1 N1 C10 . . 128.00(18) ?
    C1 N1 H1 . . 117.1(17) ?
    C10 N1 H1 . . 114.8(17) ?
    C20 N2 C29 . . 128.63(18) ?
    C20 N2 H2A . . 116.8(15) ?
    C29 N2 H2A . . 114.2(15) ?
    O1 C1 N1 . . 123.3(2) ?
    O1 C1 C2 . . 123.93(19) ?
    N1 C1 C2 . . 112.73(17) ?
    C1 C2 C3 . . 120.80(18) ?
    C1 C2 C4 . . 121.70(17) ?
    C3 C2 C4 . . 59.48(14) ?
    C1 C2 H2 . . 114.6 ?
    C3 C2 H2 . . 114.6 ?
    C4 C2 H2 . . 114.6 ?
    C4 C3 C2 . . 60.57(14) ?
    C4 C3 C8 . . 120.59(19) ?
    C2 C3 C8 . . 119.82(18) ?
    C4 C3 C9 . . 115.91(18) ?
    C2 C3 C9 . . 115.64(19) ?
    C8 C3 C9 . . 114.12(19) ?
    C5 C4 C3 . . 121.43(19) ?
    C5 C4 C2 . . 120.08(18) ?
    C3 C4 C2 . . 59.95(14) ?
    C5 C4 H4 . . 114.8 ?
    C3 C4 H4 . . 114.8 ?
    C2 C4 H4 . . 114.8 ?
    C6 C5 C4 . . 126.3(2) ?
    C6 C5 H5 . . 116.9 ?
    C4 C5 H5 . . 116.9 ?
    C5 C6 C7 . . 122.5(2) ?
    C5 C6 Cl1 . . 123.73(19) ?
    C7 C6 Cl1 . . 113.73(19) ?
    F3 C7 F1 . . 108.9(3) ?
    F3 C7 F2 . . 106.4(2) ?
    F1 C7 F2 . . 105.8(2) ?
    F3 C7 C6 . . 112.4(2) ?
    F1 C7 C6 . . 112.5(2) ?
    F2 C7 C6 . . 110.4(3) ?
    C3 C8 H8A . . 109.5 ?
    C3 C8 H8B . . 109.5 ?
    H8A C8 H8B . . 109.5 ?
    C3 C8 H8C . . 109.5 ?
    H8A C8 H8C . . 109.5 ?
    H8B C8 H8C . . 109.5 ?
    C3 C9 H9A . . 109.5 ?
    C3 C9 H9B . . 109.5 ?
    H9A C9 H9B . . 109.5 ?
    C3 C9 H9C . . 109.5 ?
    H9A C9 H9C . . 109.5 ?
    H9B C9 H9C . . 109.5 ?
    C19 C10 N1 . . 124.25(19) ?
    C19 C10 C11 . . 119.77(19) ?
    N1 C10 C11 . . 115.98(19) ?
    C12 C11 C10 . . 120.4(2) ?
    C12 C11 H11 . . 119.8 ?
    C10 C11 H11 . . 119.8 ?
    C11 C12 C13 . . 121.4(2) ?
    C11 C12 H12 . . 119.3 ?
    C13 C12 H12 . . 119.3 ?
    C12 C13 C18 . . 118.1(2) ?
    C12 C13 C14 . . 123.1(2) ?
    C18 C13 C14 . . 118.8(2) ?
    C15 C14 C13 . . 120.5(3) ?
    C15 C14 H14 . . 119.7 ?
    C13 C14 H14 . . 119.7 ?
    C14 C15 C16 . . 120.5(2) ?
    C14 C15 H15 . . 119.8 ?
    C16 C15 H15 . . 119.8 ?
    C17 C16 C15 . . 120.7(2) ?
    C17 C16 H16 . . 119.7 ?
    C15 C16 H16 . . 119.7 ?
    C16 C17 C18 . . 120.6(2) ?
    C16 C17 H17 . . 119.7 ?
    C18 C17 H17 . . 119.7 ?
    C19 C18 C17 . . 121.2(2) ?
    C19 C18 C13 . . 119.8(2) ?
    C17 C18 C13 . . 118.9(2) ?
    C10 C19 C18 . . 120.5(2) ?
    C10 C19 H19 . . 119.8 ?
    C18 C19 H19 . . 119.8 ?
    O2 C20 N2 . . 123.53(19) ?
    O2 C20 C21 . . 123.67(19) ?
    N2 C20 C21 . . 112.74(17) ?
    C20 C21 C22 . . 120.22(18) ?
    C20 C21 C23 . . 122.55(17) ?
    C22 C21 C23 . . 59.16(14) ?
    C20 C21 H21 . . 114.6 ?
    C22 C21 H21 . . 114.6 ?
    C23 C21 H21 . . 114.6 ?
    C28 C22 C27 . . 113.99(19) ?
    C28 C22 C23 . . 116.81(18) ?
    C27 C22 C23 . . 120.43(18) ?
    C28 C22 C21 . . 115.22(19) ?
    C27 C22 C21 . . 119.57(18) ?
    C23 C22 C21 . . 60.75(14) ?
    C24 C23 C22 . . 121.26(19) ?
    C24 C23 C21 . . 122.10(18) ?
    C22 C23 C21 . . 60.09(13) ?
    C24 C23 H23 . . 114.3 ?
    C22 C23 H23 . . 114.3 ?
    C21 C23 H23 . . 114.3 ?
    C25 C24 C23 . . 125.5(2) ?
    C25 C24 H24 . . 117.3 ?
    C23 C24 H24 . . 117.3 ?
    C24 C25 C26 . . 124.4(2) ?
    C24 C25 Cl2' . . 118.7(3) ?
    C26 C25 Cl2' . . 113.7(2) ?
    C24 C25 Cl2 . . 124.02(19) ?
    C26 C25 Cl2 . . 110.87(18) ?
    Cl2' C25 Cl2 . . 27.8(3) ?
    F6 C26 F4 . . 106.6(2) ?
    F6 C26 F5 . . 105.5(2) ?
    F4 C26 F5 . . 107.0(2) ?
    F6 C26 C25 . . 113.0(2) ?
    F4 C26 C25 . . 112.0(2) ?
    F5 C26 C25 . . 112.3(2) ?
    C22 C27 H27A . . 109.5 ?
    C22 C27 H27B . . 109.5 ?
    H27A C27 H27B . . 109.5 ?
    C22 C27 H27C . . 109.5 ?
    H27A C27 H27C . . 109.5 ?
    H27B C27 H27C . . 109.5 ?
    C22 C28 H28A . . 109.5 ?
    C22 C28 H28B . . 109.5 ?
    H28A C28 H28B . . 109.5 ?
    C22 C28 H28C . . 109.5 ?
    H28A C28 H28C . . 109.5 ?
    H28B C28 H28C . . 109.5 ?
    C38 C29 N2 . . 124.2(2) ?
    C38 C29 C30 . . 120.0(2) ?
    N2 C29 C30 . . 115.76(19) ?
    C31 C30 C29 . . 120.4(2) ?
    C31 C30 H30 . . 119.8 ?
    C29 C30 H30 . . 119.8 ?
    C30 C31 C32 . . 121.4(2) ?
    C30 C31 H31 . . 119.3 ?
    C32 C31 H31 . . 119.3 ?
    C31 C32 C37 . . 118.5(2) ?
    C31 C32 C33 . . 122.7(3) ?
    C37 C32 C33 . . 118.8(2) ?
    C34 C33 C32 . . 120.5(3) ?
    C34 C33 H33 . . 119.7 ?
    C32 C33 H33 . . 119.7 ?
    C33 C34 C35 . . 120.8(2) ?
    C33 C34 H34 . . 119.6 ?
    C35 C34 H34 . . 119.6 ?
    C36 C35 C34 . . 120.8(3) ?
    C36 C35 H35 . . 119.6 ?
    C34 C35 H35 . . 119.6 ?
    C35 C36 C37 . . 120.2(3) ?
    C35 C36 H36 . . 119.9 ?
    C37 C36 H36 . . 119.9 ?
    C32 C37 C36 . . 118.9(2) ?
    C32 C37 C38 . . 119.5(2) ?
    C36 C37 C38 . . 121.6(2) ?
    C29 C38 C37 . . 120.2(2) ?
    C29 C38 H38 . . 119.9 ?
    C37 C38 H38 . . 119.9 ?
loop_
    _geom_torsion_atom_site_label_1
    _geom_torsion_atom_site_label_2
    _geom_torsion_atom_site_label_3
    _geom_torsion_atom_site_label_4
    _geom_torsion_site_symmetry_1
    _geom_torsion_site_symmetry_2
    _geom_torsion_site_symmetry_3
    _geom_torsion_site_symmetry_4
    _geom_torsion
    _geom_torsion_publ_flag
    C10 N1 C1 O1 . . . . 3.6(4) ?
    C10 N1 C1 C2 . . . . -174.8(2) ?
    O1 C1 C2 C3 . . . . -72.5(3) ?
    N1 C1 C2 C3 . . . . 106.0(2) ?
    O1 C1 C2 C4 . . . . -1.6(3) ?
    N1 C1 C2 C4 . . . . 176.88(19) ?
    C1 C2 C3 C4 . . . . 111.0(2) ?
    C1 C2 C3 C8 . . . . 0.5(3) ?
    C4 C2 C3 C8 . . . . -110.5(2) ?
    C1 C2 C3 C9 . . . . -142.4(2) ?
    C4 C2 C3 C9 . . . . 106.6(2) ?
    C2 C3 C4 C5 . . . . -109.0(2) ?
    C8 C3 C4 C5 . . . . 0.3(3) ?
    C9 C3 C4 C5 . . . . 144.9(2) ?
    C8 C3 C4 C2 . . . . 109.3(2) ?
    C9 C3 C4 C2 . . . . -106.2(2) ?
    C1 C2 C4 C5 . . . . 1.6(3) ?
    C3 C2 C4 C5 . . . . 111.2(2) ?
    C1 C2 C4 C3 . . . . -109.5(2) ?
    C3 C4 C5 C6 . . . . -158.2(2) ?
    C2 C4 C5 C6 . . . . 130.7(2) ?
    C4 C5 C6 C7 . . . . -177.3(2) ?
    C4 C5 C6 Cl1 . . . . 0.2(4) ?
    C5 C6 C7 F3 . . . . -7.5(4) ?
    Cl1 C6 C7 F3 . . . . 174.77(19) ?
    C5 C6 C7 F1 . . . . -130.9(3) ?
    Cl1 C6 C7 F1 . . . . 51.3(3) ?
    C5 C6 C7 F2 . . . . 111.1(3) ?
    Cl1 C6 C7 F2 . . . . -66.6(3) ?
    C1 N1 C10 C19 . . . . -8.9(4) ?
    C1 N1 C10 C11 . . . . 170.2(2) ?
    C19 C10 C11 C12 . . . . 1.2(3) ?
    N1 C10 C11 C12 . . . . -178.0(2) ?
    C10 C11 C12 C13 . . . . 0.6(3) ?
    C11 C12 C13 C18 . . . . -1.0(3) ?
    C11 C12 C13 C14 . . . . 177.7(2) ?
    C12 C13 C14 C15 . . . . -177.3(2) ?
    C18 C13 C14 C15 . . . . 1.3(3) ?
    C13 C14 C15 C16 . . . . -0.8(4) ?
    C14 C15 C16 C17 . . . . -0.5(4) ?
    C15 C16 C17 C18 . . . . 1.3(4) ?
    C16 C17 C18 C19 . . . . 177.8(2) ?
    C16 C17 C18 C13 . . . . -0.8(3) ?
    C12 C13 C18 C19 . . . . -0.4(3) ?
    C14 C13 C18 C19 . . . . -179.1(2) ?
    C12 C13 C18 C17 . . . . 178.2(2) ?
    C14 C13 C18 C17 . . . . -0.5(3) ?
    N1 C10 C19 C18 . . . . 176.51(19) ?
    C11 C10 C19 C18 . . . . -2.6(3) ?
    C17 C18 C19 C10 . . . . -176.4(2) ?
    C13 C18 C19 C10 . . . . 2.2(3) ?
    C29 N2 C20 O2 . . . . -4.7(3) ?
    C29 N2 C20 C21 . . . . 172.35(19) ?
    O2 C20 C21 C22 . . . . 66.2(3) ?
    N2 C20 C21 C22 . . . . -110.9(2) ?
    O2 C20 C21 C23 . . . . -4.4(3) ?
    N2 C20 C21 C23 . . . . 178.52(18) ?
    C20 C21 C22 C28 . . . . 139.9(2) ?
    C23 C21 C22 C28 . . . . -107.9(2) ?
    C20 C21 C22 C27 . . . . -1.7(3) ?
    C23 C21 C22 C27 . . . . 110.5(2) ?
    C20 C21 C22 C23 . . . . -112.2(2) ?
    C28 C22 C23 C24 . . . . -143.1(2) ?
    C27 C22 C23 C24 . . . . 2.5(3) ?
    C21 C22 C23 C24 . . . . 111.6(2) ?
    C28 C22 C23 C21 . . . . 105.3(2) ?
    C27 C22 C23 C21 . . . . -109.1(2) ?
    C20 C21 C23 C24 . . . . -1.9(3) ?
    C22 C21 C23 C24 . . . . -110.2(2) ?
    C20 C21 C23 C22 . . . . 108.3(2) ?
    C22 C23 C24 C25 . . . . 160.7(2) ?
    C21 C23 C24 C25 . . . . -127.2(3) ?
    C23 C24 C25 C26 . . . . -176.4(2) ?
    C23 C24 C25 Cl2' . . . . 25.3(7) ?
    C23 C24 C25 Cl2 . . . . -6.8(5) ?
    Cl2 Cl2' C25 C24 . . . . -109.3(6) ?
    Cl2 Cl2' C25 C26 . . . . 90.1(4) ?
    Cl2' Cl2 C25 C24 . . . . 87.8(6) ?
    Cl2' Cl2 C25 C26 . . . . -101.4(4) ?
    C24 C25 C26 F6 . . . . 120.5(3) ?
    Cl2' C25 C26 F6 . . . . -80.2(7) ?
    Cl2 C25 C26 F6 . . . . -50.2(4) ?
    C24 C25 C26 F4 . . . . 0.1(4) ?
    Cl2' C25 C26 F4 . . . . 159.4(7) ?
    Cl2 C25 C26 F4 . . . . -170.7(4) ?
    C24 C25 C26 F5 . . . . -120.3(3) ?
    Cl2' C25 C26 F5 . . . . 39.0(7) ?
    Cl2 C25 C26 F5 . . . . 68.9(4) ?
    C20 N2 C29 C38 . . . . 12.2(3) ?
    C20 N2 C29 C30 . . . . -166.7(2) ?
    C38 C29 C30 C31 . . . . 0.6(3) ?
    N2 C29 C30 C31 . . . . 179.5(2) ?
    C29 C30 C31 C32 . . . . 0.2(3) ?
    C30 C31 C32 C37 . . . . -0.8(4) ?
    C30 C31 C32 C33 . . . . 178.9(2) ?
    C31 C32 C33 C34 . . . . 179.6(2) ?
    C37 C32 C33 C34 . . . . -0.7(4) ?
    C32 C33 C34 C35 . . . . 0.5(4) ?
    C33 C34 C35 C36 . . . . -0.4(4) ?
    C34 C35 C36 C37 . . . . 0.5(4) ?
    C31 C32 C37 C36 . . . . -179.5(2) ?
    C33 C32 C37 C36 . . . . 0.8(3) ?
    C31 C32 C37 C38 . . . . 0.8(3) ?
    C33 C32 C37 C38 . . . . -179.0(2) ?
    C35 C36 C37 C32 . . . . -0.7(3) ?
    C35 C36 C37 C38 . . . . 179.0(2) ?
    N2 C29 C38 C37 . . . . -179.50(19) ?
    C30 C29 C38 C37 . . . . -0.6(3) ?
    C32 C37 C38 C29 . . . . -0.1(3) ?
    C36 C37 C38 C29 . . . . -179.8(2) ?
loop_
    _geom_hbond_atom_site_label_D
    _geom_hbond_atom_site_label_H
    _geom_hbond_atom_site_label_A
    _geom_hbond_site_symmetry_A
    _geom_hbond_distance_DH
    _geom_hbond_distance_HA
    _geom_hbond_distance_DA
    _geom_hbond_angle_DHA
    N1 H1 O2 . 0.86(3) 2.09(3) 2.932(2) 167(2)
    N2 H2A O1 1_455 0.82(2) 2.19(3) 3.003(2) 169(2)
data_global
_journal_date_recd_electronic     2008-09-24
_journal_date_accepted     2008-10-06
_journal_name_full     'Acta Crystallographica, Section E'
_journal_year     2008
_journal_volume     64
_journal_issue     11
_journal_page_first     o2191
_journal_page_last     o2191
_journal_paper_category     QO
_journal_coeditor_code     BT2796
_publ_contact_author_name     'Liu, Dong-Qing'
_publ_contact_author_address
;
School of Materials Science and Chemical Engineering
Tianjin Polytechnic University
Tianjin 300160
People's Republic of China
;
_publ_contact_author_email     ldqyfy@yahoo.com.cn
_publ_contact_author_fax     '8622 2452 8055'
_publ_contact_author_phone     '8622 8586 0755'
_publ_section_title
;\
(<i>E</i>)-3-(2-Chloro-3,3,3-trifluoroprop-1-enyl)-2,2-dimethyl-<i>N</i>-(2-\
naphthyl)cyclopropanecarboxamide
;
loop_
    _publ_author_name
    _publ_author_address
    'Liu, Dong-Qing'
;
School of Materials and Chemical Engineering
Tianjin Polytechnic University
Tianjin 300160
People's Republic of China
;
    'Yan, Fan-Yong'
;
School of Materials and Chemical Engineering
Tianjin Polytechnic University
Tianjin 300160
People's Republic of China
;
