# Supplementary material for: (E)-3-(2-Chloro-3,3,3-trifluoro­prop-1-en­yl)-2,2-dimethyl-N-(2-naphth­yl)cyclo­propane­carboxamide
Source: Acta Crystallogr Sect E Struct Rep Online. 2008 Oct 25;64(Pt 11):o2191. doi: 10.1107/S1600536808032078 (PMC2959779; doi:10.1107/S1600536808032078)
Supplement: Supplementary file 2 [file e-64-o2191-Isup2.hkl]

# 
# h,k,l, Fc-squared, Fo-squared, sigma(Fo-squared) and status flag 
# 
data_I
_shelx_title '  _R071117a' 
_shelx_refln_list_code          4 
_shelx_F_calc_maximum      266.02 
_exptl_crystal_F_000      1520.00 
_reflns_d_resolution_high  0.7603 
 
loop_ 
 _symmetry_equiv_pos_as_xyz 
 'x, y, z' 
 'x+1/2, -y+1/2, -z' 
 '-x, y+1/2, -z+1/2' 
 '-x+1/2, -y, z+1/2' 
 
_cell_length_a     9.6310 
_cell_length_b    16.9090 
_cell_length_c    22.4846 
_cell_angle_alpha  90.000 
_cell_angle_beta   90.000 
_cell_angle_gamma  90.000 
 
_shelx_F_squared_multiplier     1.000 
 
loop_ 
 _refln_index_h 
 _refln_index_k 
 _refln_index_l 
 _refln_F_squared_calc 
 _refln_F_squared_meas 
 _refln_F_squared_sigma 
 _refln_observed_status 
   2   0   0    14250.84    11915.94    128.82 o 
   4   0   0        4.23       25.31      5.01 o 
   6   0   0      431.32      488.91     33.93 o 
   8   0   0      727.98      689.75     60.60 o 
  10   0   0     1039.85      977.32     94.84 o 
  12   0   0        0.68       23.24     15.22 o 
   1   1   0       91.88      113.43      2.59 o 
   2   1   0       43.64       26.58      2.02 o 
   3   1   0      969.26      915.51     16.30 o 
   4   1   0    15848.94    15975.75     82.08 o 
   5   1   0     2458.95     2379.31     28.80 o 
   6   1   0       26.66       37.77      3.73 o 
   7   1   0      562.52      506.31     26.02 o 
   8   1   0      470.68      427.05     27.84 o 
   9   1   0       12.16       12.21      4.69 o 
  10   1   0        0.45        8.40      6.12 o 
  11   1   0       20.16       34.52     13.96 o 
  12   1   0        5.46       37.59     15.51 o 
   0   2   0      185.51      166.21      5.65 o 
   1   2   0      407.65      380.19     12.86 o 
   2   2   0       94.20       93.35      4.14 o 
   3   2   0      536.92      500.60     10.57 o 
   4   2   0     7956.02     7732.68     85.88 o 
   5   2   0       79.16       92.96      6.58 o 
   6   2   0      747.68      745.70     14.47 o 
   7   2   0     1204.74     1210.41     20.96 o 
   8   2   0      331.93      264.38     15.71 o 
   9   2   0      546.22      524.45     41.72 o 
  10   2   0        0.95       21.98      6.32 o 
  11   2   0      101.06       84.64     15.22 o 
  12   2   0      310.43      384.92     49.19 o 
   1   3   0      141.47      122.95      4.82 o 
   2   3   0     3456.77     3248.71     39.24 o 
   3   3   0     4260.87     4380.28     62.68 o 
   4   3   0     5708.73     5465.38     58.41 o 
   5   3   0     4608.59     4945.28     71.60 o 
   6   3   0      768.39      668.77     18.33 o 
   7   3   0      321.74      292.34     19.03 o 
   8   3   0      190.97      193.06     18.14 o 
   9   3   0      871.06      826.26     71.23 o 
  10   3   0      310.95      288.83     25.92 o 
  11   3   0       20.82       34.67      8.13 o 
  12   3   0      140.70      162.29     25.75 o 
   1   4   0     3939.43     3887.47     45.96 o 
   2   4   0    12380.50    11348.68    104.52 o 
   3   4   0      163.46      137.10      8.67 o 
   4   4   0      873.52      832.37     14.72 o 
   5   4   0     2631.22     2599.53     29.31 o 
   6   4   0      129.25       96.64      6.62 o 
   7   4   0       57.65       45.36      7.28 o 
   8   4   0      559.64      516.99     43.86 o 
   9   4   0       83.22       63.08      9.39 o 
  10   4   0      173.67      169.14     19.78 o 
  11   4   0       34.52       29.27      6.16 o 
  12   4   0      160.41      162.00     24.59 o 
   1   5   0       14.21       11.45      2.39 o 
   2   5   0     6768.56     6174.67     58.65 o 
   3   5   0     1427.24     1427.81     13.60 o 
   4   5   0        0.23        2.59      1.76 o 
   5   5   0      392.88      367.94     14.58 o 
   6   5   0      111.74       98.64      8.26 o 
   7   5   0     1629.50     1618.71     28.88 o 
   8   5   0      979.54     1041.72     36.81 o 
   9   5   0       93.46       85.34      9.91 o 
  10   5   0      194.72      207.18     16.56 o 
  11   5   0      168.48      155.60     17.15 o 
  12   5   0      227.31      211.63     22.84 o 
   0   6   0      114.34      112.23      9.70 o 
   1   6   0      686.92      652.05     11.90 o 
   2   6   0        1.44        7.13      2.17 o 
   3   6   0      317.63      330.98     21.94 o 
   4   6   0       14.96       24.71      4.07 o 
   5   6   0      772.43      791.59     16.31 o 
   6   6   0      385.49      368.30     26.41 o 
   7   6   0      966.16      926.52     30.59 o 
   8   6   0        7.87       12.98      6.34 o 
   9   6   0       39.83       41.72      6.17 o 
  10   6   0      505.60      473.65     33.42 o 
  11   6   0       31.18       27.18      8.46 o 
  12   6   0      434.67      388.10     49.53 o 
   1   7   0        0.21        3.89      1.50 o 
   2   7   0      863.55      793.15     13.63 o 
   3   7   0     2010.54     2080.69     33.31 o 
   4   7   0      199.99      182.52     12.66 o 
   5   7   0     2301.77     2479.30     38.75 o 
   6   7   0      140.21      138.66     11.67 o 
   7   7   0      558.35      618.21     36.74 o 
   8   7   0        0.86        8.89      5.57 o 
   9   7   0       94.63       84.53     10.58 o 
  10   7   0      450.05      433.73     32.75 o 
  11   7   0       95.46      102.10     17.60 o 
  12   7   0       64.89      165.97     30.99 o 
   0   8   0      938.60      834.47     22.83 o 
   1   8   0     8809.61     9202.98    114.35 o 
   2   8   0     1325.21     1377.31     21.00 o 
   3   8   0     2767.31     2933.75     58.57 o 
   4   8   0        3.33       14.76      4.74 o 
   5   8   0       77.38       81.66      8.11 o 
   6   8   0     1267.16     1243.72     33.54 o 
   7   8   0     1247.41     1277.10     45.75 o 
   8   8   0        0.61        7.92      4.35 o 
   9   8   0       76.94       74.11      8.35 o 
  10   8   0       74.60       76.22     10.63 o 
  11   8   0        7.17       33.75      7.86 o 
   1   9   0     4839.29     4832.38     53.14 o 
   2   9   0      516.26      599.78     11.00 o 
   3   9   0      386.90      435.72     24.26 o 
   4   9   0      166.46      193.83     15.56 o 
   5   9   0       26.72       40.05      6.75 o 
   6   9   0      111.08      111.59     12.25 o 
   7   9   0      484.16      588.73     46.10 o 
   8   9   0        0.30       17.11      5.91 o 
   9   9   0      890.21      898.32     67.22 o 
  10   9   0        0.11       12.44      5.14 o 
  11   9   0       41.36       47.27      8.21 o 
   0  10   0      363.53      376.10     26.48 o 
   1  10   0      249.72      268.12      8.66 o 
   2  10   0        0.20        6.45      2.05 o 
   3  10   0      360.70      337.11     13.31 o 
   4  10   0      145.54      157.67     10.71 o 
   5  10   0        5.95       12.72      5.04 o 
   6  10   0      132.08      104.03      9.57 o 
   7  10   0        0.09       23.07      8.06 o 
   8  10   0       32.67       20.03      9.18 o 
   9  10   0        0.08       25.10      6.04 o 
  10  10   0       36.67       32.72      9.83 o 
  11  10   0       59.65       46.40     13.37 o 
   1  11   0      282.18      318.49     14.41 o 
   2  11   0      292.97      308.23     16.77 o 
   3  11   0       34.62       29.56      5.84 o 
   4  11   0     1023.03     1034.04     26.74 o 
   5  11   0      468.70      464.93     35.21 o 
   6  11   0      234.25      248.70     17.57 o 
   7  11   0        2.19       20.99      6.37 o 
   8  11   0      139.82      171.44     18.83 o 
   9  11   0      253.42      287.08     25.74 o 
  10  11   0       68.97       56.93      9.09 o 
  11  11   0        0.00        9.58      9.22 o 
   0  12   0     3041.41     3003.94     77.03 o 
   1  12   0       62.40       56.73      4.57 o 
   2  12   0       53.68       46.07      3.75 o 
   3  12   0      984.75     1020.92     38.85 o 
   4  12   0      203.49      245.88     17.38 o 
   5  12   0      279.70      292.38     21.30 o 
   6  12   0      434.95      413.44     28.34 o 
   7  12   0       41.44       48.56      6.30 o 
   8  12   0      239.13      229.86     18.33 o 
   9  12   0       86.06       61.34     13.26 o 
  10  12   0      365.75      292.52     28.14 o 
   1  13   0       18.55       31.65      3.35 o 
   2  13   0       93.76       95.73      8.94 o 
   3  13   0      990.18      951.28     38.80 o 
   4  13   0      506.30      512.21     38.22 o 
   5  13   0       96.54       83.64     11.31 o 
   6  13   0      212.81      191.50     17.89 o 
   7  13   0       30.08       25.96      7.02 o 
   8  13   0      139.00      156.38     13.14 o 
   9  13   0       62.78       57.95     11.50 o 
  10  13   0        0.12       17.31     11.19 o 
   0  14   0       27.52       26.70      5.64 o 
   1  14   0       23.17       31.24      4.98 o 
   2  14   0        0.04       10.06      3.20 o 
   3  14   0       51.69       37.08      6.49 o 
   4  14   0      116.33      119.04     12.47 o 
   5  14   0        0.02        6.59      8.98 o 
   6  14   0        1.50       18.27      8.23 o 
   7  14   0        2.36       14.15      9.20 o 
   8  14   0      213.69      216.97     20.14 o 
   9  14   0        2.34       14.94      6.69 o 
   1  15   0        1.03       14.67      3.21 o 
   2  15   0        3.92        9.24      3.91 o 
   3  15   0       10.65       11.18      5.11 o 
   4  15   0       55.70       44.77      8.11 o 
   5  15   0       19.58       22.68      7.57 o 
   6  15   0       23.32       40.16      8.10 o 
   7  15   0      142.28      161.62     16.43 o 
   8  15   0        0.15       13.32      5.71 o 
   9  15   0       53.80       46.63      9.76 o 
   0  16   0        0.27       10.89      5.68 o 
   1  16   0      161.34      156.51     12.66 o 
   2  16   0        2.01       14.61      5.29 o 
   3  16   0      139.88      118.28     11.10 o 
   4  16   0       36.15       44.79      8.78 o 
   5  16   0       35.27       37.65      7.79 o 
   6  16   0        0.29       20.93      6.24 o 
   7  16   0       70.49       85.51     12.12 o 
   8  16   0       16.52       15.38      7.68 o 
   1  17   0       28.39       42.69      5.76 o 
   2  17   0      130.35       86.92     12.08 o 
   3  17   0      268.02      319.13     31.23 o 
   4  17   0       19.17       30.15      5.60 o 
   5  17   0       63.04       33.76     10.65 o 
   6  17   0       13.23       11.93      5.83 o 
   7  17   0      179.30      153.50     24.63 o 
   8  17   0        0.04       34.95      9.25 o 
   0  18   0       23.38       19.70      7.18 o 
   1  18   0       32.29       66.63      8.43 o 
   2  18   0        7.52       25.67      5.95 o 
   3  18   0        1.70       20.54      6.05 o 
   4  18   0        5.71       24.93      6.53 o 
   5  18   0       47.61       50.77      7.52 o 
   6  18   0        8.83       10.45      6.83 o 
   7  18   0        0.65       26.89      7.33 o 
   1  19   0        2.80       19.39      6.55 o 
   2  19   0        3.75       13.87     11.29 o 
   3  19   0       15.28       14.83      5.25 o 
   4  19   0        9.44       17.00      4.51 o 
   5  19   0        8.82       30.10      8.72 o 
   6  19   0      119.21      114.06     18.47 o 
   0  20   0       70.09       34.56     17.92 o 
   1  20   0       68.30       82.33     11.41 o 
   2  20   0        7.50       21.64      5.46 o 
   3  20   0      281.23      309.01     25.55 o 
   4  20   0      147.79      107.02     17.26 o 
   5  20   0        0.56       13.62      5.63 o 
   1  21   0       43.11       51.32     20.44 o 
   2  21   0       38.02       35.81      8.58 o 
   3  21   0       66.05       59.14      9.86 o 
   4  21   0       36.55       39.60     10.16 o 
   0  22   0      585.28      465.91     81.58 o 
   1  22   0       20.51       30.97      9.88 o 
   1   0   1        0.15        0.11      0.91 o 
   2   0   1     3883.79     3795.85     45.07 o 
   3   0   1     1056.02      957.59     16.99 o 
   4   0   1    32633.36    31066.21    197.29 o 
   5   0   1       35.30       54.27      4.01 o 
   6   0   1      373.19      441.50     18.92 o 
   7   0   1       23.91       27.67      3.90 o 
   8   0   1       50.74       49.92      4.94 o 
   9   0   1        4.22       10.96      3.21 o 
  10   0   1      137.37      119.01     13.35 o 
  11   0   1      213.40      234.58     35.86 o 
  12   0   1       23.96       14.19     11.12 o 
 -12   1   1      123.06      157.22     19.52 o 
 -11   1   1      146.92      132.29     20.38 o 
 -10   1   1      156.84      132.48     16.67 o 
  -9   1   1       98.83      100.47     10.92 o 
  -8   1   1      602.54      538.77     29.81 o 
  -7   1   1      338.32      335.58     19.08 o 
  -6   1   1     2897.53     2984.02     38.19 o 
  -5   1   1     1136.09     1213.63     19.97 o 
  -4   1   1     8202.51     8763.25     73.47 o 
  -3   1   1     3284.51     3054.20     37.52 o 
  -2   1   1      414.78      362.37     11.18 o 
  -1   1   1      673.83      617.39     10.23 o 
   0   1   1     5848.69     5380.42     62.59 o 
   1   1   1      667.39      612.49     11.33 o 
   2   1   1      438.60      394.23      7.95 o 
   3   1   1     3245.54     2916.48     36.31 o 
   4   1   1     8243.38     8666.42     48.40 o 
   5   1   1     1111.78     1138.23     19.46 o 
   6   1   1     2828.93     2944.82     35.14 o 
   7   1   1      326.31      294.74     17.85 o 
   8   1   1      586.91      529.51     31.64 o 
   9   1   1      107.73      100.57     11.17 o 
  10   1   1      154.73      159.08     19.46 o 
  11   1   1      143.92      119.30     44.48 o 
  12   1   1      128.30      111.63     42.73 o 
 -12   2   1       63.46       55.05     10.78 o 
 -11   2   1       33.63       43.18      9.60 o 
 -10   2   1      535.37      530.68     50.52 o 
  -9   2   1      128.89      138.83     15.14 o 
  -8   2   1       68.99       69.10      6.41 o 
  -7   2   1       60.68       56.13      4.52 o 
  -6   2   1     3276.60     3402.93     39.79 o 
  -5   2   1     1407.31     1422.10     24.46 o 
  -4   2   1     2629.54     2612.36     37.64 o 
  -3   2   1      986.48      944.48     17.33 o 
  -2   2   1     2478.66     2317.78     33.71 o 
  -1   2   1     6351.58     5724.44     52.57 o 
   0   2   1     2184.11     2038.71     24.02 o 
   1   2   1     6400.69     5826.56     59.20 o 
   2   2   1     2412.29     2200.60     26.99 o 
   3   2   1      979.06      947.23     17.05 o 
   4   2   1     2634.87     2621.43     33.60 o 
   5   2   1     1394.34     1421.77     31.27 o 
   6   2   1     3319.27     3577.38     41.62 o 
   7   2   1       61.03       52.11      5.09 o 
   8   2   1       54.70       58.52      6.53 o 
   9   2   1      131.26      115.42     14.56 o 
  10   2   1      507.58      581.86     46.44 o 
  11   2   1       32.71       43.32      8.31 o 
  12   2   1       67.80       52.44     14.55 o 
 -12   3   1       18.61       17.28      8.25 o 
 -11   3   1       42.72       42.72     10.43 o 
 -10   3   1       28.92       25.94      5.89 o 
  -9   3   1      415.30      454.42     41.68 o 
  -8   3   1     2301.94     2387.66     37.01 o 
  -7   3   1     1582.82     1588.56     32.43 o 
  -6   3   1     2235.60     2177.26     27.48 o 
  -5   3   1     1665.61     1721.86     23.14 o 
  -4   3   1      797.40      760.30     14.21 o 
  -3   3   1      947.98      942.98     18.19 o 
  -2   3   1     7562.10     7141.53     39.88 o 
  -1   3   1     1507.21     1443.12     25.52 o 
   0   3   1     2516.70     2214.94     30.75 o 
   1   3   1     1522.30     1485.33     18.47 o 
   2   3   1     7532.34     7145.68     48.55 o 
   3   3   1      953.91      908.88     14.94 o 
   4   3   1      770.09      703.39     11.33 o 
   5   3   1     1676.80     1728.52     18.49 o 
   6   3   1     2167.24     2180.88     35.62 o 
   7   3   1     1598.44     1567.63     22.40 o 
   8   3   1     2335.16     2454.68     47.06 o 
   9   3   1      399.01      389.67     34.00 o 
  10   3   1       28.57       36.89      5.03 o 
  11   3   1       45.43       49.34      8.23 o 
  12   3   1       19.32       20.06      9.15 o 
 -12   4   1       19.60       20.22      6.59 o 
 -11   4   1       50.79       52.25     18.43 o 
 -10   4   1       54.25       58.30      8.69 o 
  -9   4   1      108.81      116.48     10.94 o 
  -8   4   1     1077.87     1044.30     78.76 o 
  -7   4   1       65.21       66.85      8.72 o 
  -6   4   1      683.63      658.55     13.40 o 
  -5   4   1      266.16      288.18     14.88 o 
  -4   4   1     4120.39     4051.20     56.86 o 
  -3   4   1     4257.60     4057.55     82.00 o 
  -2   4   1    12889.03    12585.35     77.76 o 
  -1   4   1     5664.55     5386.99     40.57 o 
   0   4   1      745.44      705.90     12.22 o 
   1   4   1     5671.34     5373.48     45.64 o 
   2   4   1    12844.46    12594.92     79.09 o 
   3   4   1     4244.27     4061.73     45.59 o 
   4   4   1     4151.90     4146.31     42.13 o 
   5   4   1      262.54      291.42     14.49 o 
   6   4   1      709.72      685.46     14.04 o 
   7   4   1       62.13       68.78      7.51 o 
   8   4   1     1072.55     1075.21     39.80 o 
   9   4   1      113.38      109.52     11.30 o 
  10   4   1       54.22       51.62      8.19 o 
  11   4   1       49.61       35.33      7.01 o 
  12   4   1       20.57       21.02      6.83 o 
 -12   5   1       41.74       36.27      9.05 o 
 -11   5   1      133.33      145.14     15.83 o 
 -10   5   1      176.36      171.96     19.36 o 
  -9   5   1      246.52      266.63     21.77 o 
  -8   5   1       33.61       40.09      6.32 o 
  -7   5   1      959.70      983.32     37.49 o 
  -6   5   1      989.20      975.35     17.47 o 
  -5   5   1       27.99       22.65      6.13 o 
  -4   5   1     2271.55     2282.68     29.18 o 
  -3   5   1        7.78        7.86      2.10 o 
  -2   5   1      409.40      366.43      9.76 o 
  -1   5   1     2071.14     2106.66     27.27 o 
   0   5   1     4367.09     4116.21     48.93 o 
   1   5   1     2064.93     2117.74     26.45 o 
   2   5   1      375.86      317.83      7.73 o 
   3   5   1        7.38        9.48      1.62 o 
   4   5   1     2274.05     2270.12     38.67 o 
   5   5   1       27.72       19.03      2.24 o 
   6   5   1      980.77      972.58     28.32 o 
   7   5   1      953.48      914.32     38.20 o 
   8   5   1       32.21       41.26      6.51 o 
   9   5   1      241.25      267.14     20.90 o 
  10   5   1      179.11      165.53     14.03 o 
  11   5   1      138.87      161.14     16.45 o 
  12   5   1       45.11       39.00     13.41 o 
 -12   6   1       29.53       33.71      7.27 o 
 -11   6   1       67.83       60.27     10.92 o 
 -10   6   1      403.56      392.16     30.37 o 
  -9   6   1       83.91       82.87     10.14 o 
  -8   6   1       64.14       61.04      7.89 o 
  -7   6   1      600.79      636.83     36.41 o 
  -6   6   1     1052.18     1047.73     21.85 o 
  -5   6   1       21.73       31.62      3.58 o 
  -4   6   1     2182.75     2106.97     30.17 o 
  -3   6   1     2188.31     2172.82     37.44 o 
  -2   6   1      395.77      352.07     18.70 o 
  -1   6   1      501.43      468.24     10.23 o 
   0   6   1     7837.35     7686.54     64.88 o 
   1   6   1      505.56      486.38     11.39 o 
   2   6   1      374.73      333.76     14.43 o 
   3   6   1     2209.36     2195.83     26.05 o 
   4   6   1     2177.69     2131.82     32.37 o 
   5   6   1       22.15       33.30      4.85 o 
   6   6   1     1065.48     1033.31     23.16 o 
   7   6   1      594.35      605.02     34.69 o 
   8   6   1       58.06       65.21      8.34 o 
   9   6   1       82.49       98.36     10.74 o 
  10   6   1      416.15      395.78     26.12 o 
  11   6   1       70.42       78.42     10.50 o 
  12   6   1       26.66       19.13     10.20 o 
 -12   7   1        0.75       17.87      7.37 o 
 -11   7   1       38.18       29.57      8.63 o 
 -10   7   1      107.15      115.67     11.62 o 
  -9   7   1      612.24      583.58     32.48 o 
  -8   7   1      957.17      999.61     53.70 o 
  -7   7   1      860.16      839.76     41.75 o 
  -6   7   1     3802.53     3878.09     35.22 o 
  -5   7   1      332.08      361.01     12.09 o 
  -4   7   1      471.69      425.23     22.57 o 
  -3   7   1      883.59      845.88     20.00 o 
  -2   7   1      484.35      413.45      3.76 o 
  -1   7   1     1480.64     1424.58     18.20 o 
   0   7   1      895.10      863.02     16.24 o 
   1   7   1     1466.26     1430.84     35.51 o 
   2   7   1      485.64      420.98      7.61 o 
   3   7   1      888.95      871.29     23.71 o 
   4   7   1      496.29      466.77     12.82 o 
   5   7   1      329.57      388.74     27.23 o 
   6   7   1     3728.13     3826.04     45.49 o 
   7   7   1      846.53      905.02     47.46 o 
   8   7   1      981.94     1095.06     24.29 o 
   9   7   1      626.72      591.93     39.02 o 
  10   7   1      106.85      108.02     10.29 o 
  11   7   1       35.31       37.09      6.28 o 
  12   7   1        0.65       11.96      8.52 o 
 -11   8   1        1.52       10.21      5.17 o 
 -10   8   1       45.89       46.24      7.38 o 
  -9   8   1      138.61      168.16     16.30 o 
  -8   8   1      477.30      446.59     35.14 o 
  -7   8   1       13.40       24.97      6.51 o 
  -6   8   1      461.66      412.16     28.90 o 
  -5   8   1      588.11      621.54     22.54 o 
  -4   8   1      509.10      528.12     28.00 o 
  -3   8   1      965.92      956.80     20.83 o 
  -2   8   1     3602.83     3586.52     53.68 o 
  -1   8   1      167.91      164.87      5.71 o 
   0   8   1       34.48       37.37      4.51 o 
   1   8   1      168.37      167.04     12.27 o 
   2   8   1     3591.25     3612.63     37.44 o 
   3   8   1      966.32     1015.76     21.40 o 
   4   8   1      497.72      480.26     11.79 o 
   5   8   1      596.36      624.33     24.67 o 
   6   8   1      474.41      483.53     30.64 o 
   7   8   1       15.42       24.01      5.12 o 
   8   8   1      480.05      499.74     32.62 o 
   9   8   1      140.75      145.89     12.98 o 
  10   8   1       44.51       35.99      8.32 o 
  11   8   1        1.64       37.09      7.76 o 
 -11   9   1      126.82      144.90     22.55 o 
 -10   9   1       12.06       17.38      8.93 o 
  -9   9   1       10.82       19.97      6.16 o 
  -8   9   1      104.80      104.42     11.77 o 
  -7   9   1      462.06      478.16     30.39 o 
  -6   9   1      600.23      650.01     35.72 o 
  -5   9   1       87.12      113.48     15.87 o 
  -4   9   1      765.99      791.54     21.96 o 
  -3   9   1      267.89      274.93     17.89 o 
  -2   9   1     1895.71     1978.10     24.08 o 
  -1   9   1      862.48      852.56     26.03 o 
   0   9   1     2377.66     2150.25     28.17 o 
   1   9   1      871.04      832.22     23.72 o 
   2   9   1     1907.59     2065.54     23.64 o 
   3   9   1      260.29      234.06     13.96 o 
   4   9   1      763.72      771.55     24.44 o 
   5   9   1       82.49      112.20      9.47 o 
   6   9   1      611.70      603.16     45.24 o 
   7   9   1      460.41      528.20     40.19 o 
   8   9   1      101.49       92.98      8.60 o 
   9   9   1       10.75       20.02      5.46 o 
  10   9   1       12.62       26.45      7.07 o 
  11   9   1      127.88      178.79     40.72 o 
 -11  10   1       72.31       63.79      9.22 o 
 -10  10   1      387.03      372.36     37.17 o 
  -9  10   1      204.59      211.35     15.47 o 
  -8  10   1       34.59       45.13      7.77 o 
  -7  10   1     1521.08     1641.32     56.09 o 
  -6  10   1       90.14       75.06     11.82 o 
  -5  10   1      269.97      289.21     23.15 o 
  -4  10   1      504.61      479.37     15.69 o 
  -3  10   1      405.64      395.25     12.69 o 
  -2  10   1      710.79      667.22     26.45 o 
  -1  10   1     1162.87     1130.27     16.29 o 
   0  10   1     1348.37     1381.45     17.45 o 
   1  10   1     1138.35     1095.89     21.61 o 
   2  10   1      691.38      662.60     15.53 o 
   3  10   1      409.48      442.85     11.71 o 
   4  10   1      515.01      534.21     29.31 o 
   5  10   1      275.38      295.25     19.76 o 
   6  10   1       91.32       91.33      8.72 o 
   7  10   1     1510.89     1518.72     38.26 o 
   8  10   1       37.78       33.66     10.68 o 
   9  10   1      203.89      197.86     17.59 o 
  10  10   1      393.74      332.43     33.14 o 
  11  10   1       73.85       61.86     15.71 o 
 -11  11   1       65.84       76.48     20.92 o 
 -10  11   1       76.16       50.48     10.11 o 
  -9  11   1       33.42       31.12      8.55 o 
  -8  11   1      124.08      122.52     11.96 o 
  -7  11   1       33.61       40.27      7.17 o 
  -6  11   1       20.01       26.34      6.76 o 
  -5  11   1      219.79      234.37     18.58 o 
  -4  11   1      408.60      415.60     21.64 o 
  -3  11   1     1485.43     1598.01     30.51 o 
  -2  11   1      536.26      496.88     17.29 o 
  -1  11   1      641.81      674.29     14.46 o 
   0  11   1      687.03      682.05     14.71 o 
   1  11   1      644.58      671.19      9.77 o 
   2  11   1      542.06      545.81     16.90 o 
   3  11   1     1468.79     1553.52     21.00 o 
   4  11   1      399.14      417.45     23.16 o 
   5  11   1      221.71      251.65     17.00 o 
   6  11   1       19.48       40.31      9.87 o 
   7  11   1       32.49       44.16      8.16 o 
   8  11   1      126.35      130.50     16.60 o 
   9  11   1       30.57       26.26      5.75 o 
  10  11   1       76.38       61.96      9.53 o 
  11  11   1       64.44      104.21     20.63 o 
 -10  12   1       35.81       54.27      9.97 o 
  -9  12   1       98.59       83.88     13.38 o 
  -8  12   1        4.05       22.46      6.03 o 
  -7  12   1        8.56       13.84      6.00 o 
  -6  12   1       92.81       94.56      9.47 o 
  -5  12   1      340.15      342.79     23.00 o 
  -4  12   1      240.47      273.71     19.62 o 
  -3  12   1       36.10       43.03      4.85 o 
  -2  12   1       33.13       37.77      4.47 o 
  -1  12   1       34.28       27.77      3.48 o 
   0  12   1      218.40      204.41     15.86 o 
   1  12   1       33.89       27.37      2.84 o 
   2  12   1       32.40       27.99      3.11 o 
   3  12   1       36.34       39.52      7.65 o 
   4  12   1      241.97      245.76     18.40 o 
   5  12   1      342.56      341.70     29.68 o 
   6  12   1       94.77       89.02      9.07 o 
   7  12   1        9.55       17.84      4.59 o 
   8  12   1        4.15       10.06      6.60 o 
   9  12   1       99.06       81.31     10.99 o 
  10  12   1       35.48       51.40     13.73 o 
 -10  13   1       13.67       19.05      6.26 o 
  -9  13   1       41.76       47.10      9.59 o 
  -8  13   1        3.88       14.40      5.98 o 
  -7  13   1       12.29       31.76      5.93 o 
  -6  13   1      302.37      357.86     27.11 o 
  -5  13   1      163.56      185.47     13.64 o 
  -4  13   1      107.81      115.61     12.34 o 
  -3  13   1     1058.17      990.84     30.32 o 
  -2  13   1     1180.52     1158.49     27.58 o 
  -1  13   1      577.91      563.58     39.42 o 
   0  13   1       18.96       15.46      4.88 o 
   1  13   1      574.48      586.09     16.51 o 
   2  13   1     1184.37     1187.60     26.49 o 
   3  13   1     1077.73     1042.48     63.41 o 
   4  13   1      109.85      109.16     12.62 o 
   5  13   1      157.99      148.31     13.52 o 
   6  13   1      299.48      298.05     24.12 o 
   7  13   1       12.22       22.53      5.37 o 
   8  13   1        3.92       22.56      8.72 o 
   9  13   1       42.68       44.29      7.19 o 
  10  13   1       13.44       23.60      6.75 o 
  -9  14   1       54.03       43.76      9.63 o 
  -8  14   1       81.24       68.63     12.67 o 
  -7  14   1      157.99      148.62     17.29 o 
  -6  14   1      111.07      100.93      9.08 o 
  -5  14   1       27.17       25.02      6.31 o 
  -4  14   1       54.18       67.81      8.01 o 
  -3  14   1      241.62      262.06     18.31 o 
  -2  14   1        7.57       17.12      4.36 o 
  -1  14   1      362.35      354.65     22.97 o 
   0  14   1      138.32      160.38     10.47 o 
   1  14   1      354.15      356.75     22.90 o 
   2  14   1        6.44       19.22      4.30 o 
   3  14   1      242.66      225.02     21.97 o 
   4  14   1       54.37       41.03      5.50 o 
   5  14   1       25.32       34.81      5.56 o 
   6  14   1      111.20      118.11     13.02 o 
   7  14   1      161.42      156.00     15.14 o 
   8  14   1       83.59       96.87     12.04 o 
   9  14   1       53.54       45.66     13.48 o 
  -9  15   1        2.49       15.52      4.73 o 
  -8  15   1       96.08       87.32     12.34 o 
  -7  15   1      272.92      303.20     23.55 o 
  -6  15   1       75.12      108.30     14.22 o 
  -5  15   1      158.53      181.35     16.95 o 
  -4  15   1        9.73       18.78      6.00 o 
  -3  15   1      147.32      135.99     14.64 o 
  -2  15   1       24.83       29.84      4.87 o 
  -1  15   1      146.64      136.98      9.97 o 
   0  15   1       72.13       74.20      7.79 o 
   1  15   1      144.25      137.82     10.20 o 
   2  15   1       25.65       24.58      6.76 o 
   3  15   1      144.98      127.08     12.13 o 
   4  15   1        9.47       25.50      5.83 o 
   5  15   1      156.73      157.93     11.92 o 
   6  15   1       76.18      118.78     11.66 o 
   7  15   1      269.81      285.26     22.31 o 
   8  15   1       94.91       76.98      9.69 o 
   9  15   1        2.62       32.40     13.03 o 
  -8  16   1        2.35       22.96      6.35 o 
  -7  16   1        7.75       18.10      8.50 o 
  -6  16   1       25.61       28.72      5.81 o 
  -5  16   1       46.27       67.12      8.48 o 
  -4  16   1       21.79       34.39      6.93 o 
  -3  16   1        5.83       18.92      6.56 o 
  -2  16   1       28.90       10.81      4.83 o 
  -1  16   1      116.81      114.88     10.14 o 
   0  16   1        1.11       13.40      4.27 o 
   1  16   1      117.24       99.51     10.16 o 
   2  16   1       28.42       29.26      6.35 o 
   3  16   1        5.66       15.82      5.16 o 
   4  16   1       21.48       20.40      5.12 o 
   5  16   1       46.04       69.43     10.24 o 
   6  16   1       25.32       31.69      5.91 o 
   7  16   1        8.47       23.48      6.11 o 
   8  16   1        2.42       13.96     14.60 o 
  -8  17   1        1.63       23.18      7.26 o 
  -7  17   1      132.21      139.90     16.32 o 
  -6  17   1       48.59       40.06      7.19 o 
  -5  17   1       25.87       40.65      7.24 o 
  -4  17   1        4.35       13.69      6.76 o 
  -3  17   1      283.88      262.83     21.23 o 
  -2  17   1      411.70      310.68     24.24 o 
  -1  17   1      123.02      158.59     13.42 o 
   0  17   1       51.00       44.96      6.68 o 
   1  17   1      122.43      189.09     18.31 o 
   2  17   1      413.07      383.46     34.06 o 
   3  17   1      290.53      230.48     18.09 o 
   4  17   1        4.21       17.12      5.12 o 
   5  17   1       25.64       31.82      9.99 o 
   6  17   1       49.38       46.90      7.95 o 
   7  17   1      132.39      147.03     21.76 o 
   8  17   1        1.50       11.58     16.21 o 
  -7  18   1      164.52      137.53     22.93 o 
  -6  18   1        5.69       32.76      7.17 o 
  -5  18   1       44.78       39.97      6.86 o 
  -4  18   1       54.64       29.12      8.29 o 
  -3  18   1      310.58      313.42     43.94 o 
  -2  18   1      119.68      137.97     11.21 o 
  -1  18   1       14.56       24.68      6.94 o 
   0  18   1      189.32      146.37     12.94 o 
   1  18   1       13.90       16.96      7.03 o 
   2  18   1      122.01      148.08     13.82 o 
   3  18   1      311.50      346.77     22.64 o 
   4  18   1       55.41       57.67      8.19 o 
   5  18   1       46.20       45.22      7.26 o 
   6  18   1        5.61       15.18      5.00 o 
   7  18   1      167.22      151.90     27.87 o 
  -6  19   1      121.67      106.97     21.73 o 
  -5  19   1       61.35       58.91     10.46 o 
  -4  19   1        1.33        9.25      5.94 o 
  -3  19   1       39.92       52.51      8.07 o 
  -2  19   1       84.60       90.81     11.48 o 
  -1  19   1      136.08      124.64     15.28 o 
   0  19   1       13.03       38.26      6.55 o 
   1  19   1      134.02      134.16     14.04 o 
   2  19   1       85.73       79.53     11.17 o 
   3  19   1       37.99       35.65      9.45 o 
   4  19   1        1.35        7.19      4.65 o 
   5  19   1       62.31       51.48      6.93 o 
   6  19   1      122.71      109.25     13.15 o 
  -5  20   1       58.20       53.84     12.69 o 
  -4  20   1        8.20       15.78      6.97 o 
  -3  20   1       62.66       69.50     10.56 o 
  -2  20   1       32.88       34.96      6.23 o 
  -1  20   1      106.79      113.45     13.04 o 
   0  20   1       38.77       45.72     14.94 o 
   1  20   1      107.81      107.44     20.60 o 
   2  20   1       33.60       18.28      7.89 o 
   3  20   1       62.58       53.09      9.63 o 
   4  20   1        7.89       30.66      7.24 o 
   5  20   1       59.80       47.31      6.66 o 
  -4  21   1       24.04       33.25      7.73 o 
  -3  21   1       21.62       23.14      6.26 o 
  -2  21   1        8.14       15.55      6.10 o 
  -1  21   1       74.71       64.51     13.52 o 
   0  21   1       93.70       71.31     15.44 o 
   1  21   1       75.28       52.94      9.68 o 
   2  21   1        8.06       21.83      8.33 o 
   3  21   1       22.02       29.75     11.33 o 
   4  21   1       24.00       39.53      7.42 o 
  -1  22   1      211.89      176.35     33.72 o 
   0  22   1      213.76      181.44     31.60 o 
   1  22   1      215.15      184.39     25.73 o 
   1   0   2     1430.19     1343.39     23.72 o 
   2   0   2    42261.48    37651.99    252.73 o 
   3   0   2      816.88      753.10     13.85 o 
   4   0   2     2272.85     2125.92     40.71 o 
   5   0   2      156.91      169.37     11.29 o 
   6   0   2      254.61      303.96     18.78 o 
   7   0   2      829.40      771.57     26.62 o 
   8   0   2       25.19       31.86      5.32 o 
   9   0   2       46.04       39.39      4.62 o 
  10   0   2      155.24      156.02     20.14 o 
  11   0   2      233.57      270.78     37.58 o 
  12   0   2      241.35      221.65     35.76 o 
 -12   1   2       16.54       36.16     15.67 o 
 -11   1   2        7.63       19.39      8.49 o 
 -10   1   2      396.27      399.76     38.63 o 
  -9   1   2      262.93      216.35     14.72 o 
  -8   1   2       54.18       54.39      6.08 o 
  -7   1   2     1746.00     1700.93     30.15 o 
  -6   1   2      753.40      809.18     19.39 o 
  -5   1   2     2570.56     2426.94     29.26 o 
  -4   1   2    11962.51    12545.36    124.58 o 
  -3   1   2     1274.46     1175.84     20.36 o 
  -2   1   2     3921.16     3638.10     43.37 o 
  -1   1   2     5651.44     5234.22     41.73 o 
   0   1   2     4733.14     4075.12     47.02 o 
   1   1   2     5485.24     5284.16     59.24 o 
   2   1   2     3813.71     3463.05     44.47 o 
   3   1   2     1240.71     1120.18     19.85 o 
   4   1   2    12167.34    12650.88     84.25 o 
   5   1   2     2561.81     2411.02     34.20 o 
   6   1   2      745.21      820.82     14.84 o 
   7   1   2     1778.41     1735.16     25.89 o 
   8   1   2       57.30       49.08      8.81 o 
   9   1   2      254.56      225.53     16.92 o 
  10   1   2      393.26      385.48     33.04 o 
  11   1   2        8.22       27.33      9.24 o 
  12   1   2       16.03       65.24     16.91 o 
 -12   2   2       20.25       39.01      8.11 o 
 -11   2   2       33.52        9.57      4.99 o 
 -10   2   2        8.23       17.92      7.28 o 
  -9   2   2       89.01       75.63      9.54 o 
  -8   2   2     1044.40     1086.24     27.63 o 
  -7   2   2      129.26      121.24      8.89 o 
  -6   2   2     1693.44     1590.83     21.86 o 
  -5   2   2      180.47      217.31     15.73 o 
  -4   2   2     3475.03     3474.02     43.18 o 
  -3   2   2      201.23      169.10      9.67 o 
  -2   2   2     4513.42     4426.85     44.41 o 
  -1   2   2    25122.91    22986.12    268.18 o 
   0   2   2      157.89      144.02      2.61 o 
   1   2   2    25169.23    22716.06    182.62 o 
   2   2   2     4550.34     4389.33     43.93 o 
   3   2   2      195.40      150.36      7.51 o 
   4   2   2     3346.22     3271.64     41.31 o 
   5   2   2      173.38      214.37     11.89 o 
   6   2   2     1701.42     1655.88     23.99 o 
   7   2   2      127.70      127.44      9.46 o 
   8   2   2     1046.96     1078.88     35.76 o 
   9   2   2       88.37       64.67      8.02 o 
  10   2   2        8.56       19.25      9.18 o 
  11   2   2       33.64       21.99      7.36 o 
  12   2   2       21.78       14.18     11.72 o 
 -12   3   2       49.59       46.99     11.13 o 
 -11   3   2       28.68       25.58      6.32 o 
 -10   3   2       80.51       81.50      9.54 o 
  -9   3   2       79.78       70.37      8.28 o 
  -8   3   2     1199.09     1170.43     32.21 o 
  -7   3   2      656.01      672.55     31.08 o 
  -6   3   2     1117.02     1101.53     17.99 o 
  -5   3   2     1317.85     1321.13     19.28 o 
  -4   3   2     2331.70     2336.11     46.00 o 
  -3   3   2     5401.50     5234.65     29.65 o 
  -2   3   2     7277.03     7263.49     67.88 o 
  -1   3   2    21893.63    20337.75    116.85 o 
   0   3   2     7451.82     6910.98     93.09 o 
   1   3   2    22098.24    20647.77    279.52 o 
   2   3   2     7285.93     7413.36     92.31 o 
   3   3   2     5390.18     5239.05     52.60 o 
   4   3   2     2297.08     2330.42     27.35 o 
   5   3   2     1277.76     1264.32     27.68 o 
   6   3   2     1110.02     1104.25     17.07 o 
   7   3   2      634.62      629.67     35.38 o 
   8   3   2     1219.60     1164.40     33.36 o 
   9   3   2       83.07       96.06     11.28 o 
  10   3   2       72.73       82.03     10.65 o 
  11   3   2       28.69       39.05     12.34 o 
  12   3   2       49.18       94.78     38.45 o 
 -12   4   2       98.73       79.75     15.59 o 
 -11   4   2       19.89       28.26      6.23 o 
 -10   4   2      506.56      525.58     35.80 o 
  -9   4   2      130.65      145.14     14.73 o 
  -8   4   2      888.87      814.61     53.02 o 
  -7   4   2      182.78      173.29     11.94 o 
  -6   4   2     1729.40     1767.98     24.27 o 
  -5   4   2      797.53      819.57     10.58 o 
  -4   4   2     1773.32     1895.44     28.78 o 
  -3   4   2     2092.04     2279.93     28.68 o 
  -2   4   2     1701.97     1672.56     21.00 o 
  -1   4   2    12004.00    11406.29     73.20 o 
   0   4   2    26113.82    23622.34    216.62 o 
   1   4   2    11982.76    10971.40    115.86 o 
   2   4   2     1770.78     1747.64     36.55 o 
   3   4   2     2104.20     2263.53     28.99 o 
   4   4   2     1762.59     1787.09     14.70 o 
   5   4   2      799.69      845.82     11.75 o 
   6   4   2     1716.63     1648.78     21.97 o 
   7   4   2      173.09      187.94     13.15 o 
   8   4   2      881.27      764.26     59.32 o 
   9   4   2      133.54      147.81     13.95 o 
  10   4   2      503.84      478.63     32.68 o 
  11   4   2       18.70       21.26      8.41 o 
  12   4   2      102.27      141.98     23.34 o 
 -12   5   2      171.76      206.97     24.45 o 
 -11   5   2       75.79       89.59     13.15 o 
 -10   5   2       30.13       24.87      8.08 o 
  -9   5   2      879.48      875.74     53.18 o 
  -8   5   2      219.64      213.86     16.94 o 
  -7   5   2      407.42      399.11     23.58 o 
  -6   5   2      341.94      341.46     13.38 o 
  -5   5   2      286.84      325.02     10.30 o 
  -4   5   2     7014.78     7322.24     93.35 o 
  -3   5   2     2468.83     2605.45     46.60 o 
  -2   5   2      140.78      142.85      3.23 o 
  -1   5   2     3583.14     3589.01     39.69 o 
   0   5   2     3575.33     3355.53     40.28 o 
   1   5   2     3542.10     3523.10     46.69 o 
   2   5   2      124.77      125.13      4.83 o 
   3   5   2     2422.09     2586.65     39.29 o 
   4   5   2     7104.71     7343.92     71.74 o 
   5   5   2      292.52      329.51     11.80 o 
   6   5   2      336.40      393.93     25.60 o 
   7   5   2      410.23      411.84     23.74 o 
   8   5   2      216.31      202.82     16.82 o 
   9   5   2      872.89      844.01     50.25 o 
  10   5   2       31.44       35.51      6.85 o 
  11   5   2       75.59       65.50      8.47 o 
  12   5   2      172.03      190.96     27.98 o 
 -12   6   2       93.97       70.14     11.58 o 
 -11   6   2       45.18       61.84      9.55 o 
 -10   6   2       13.37       25.36      6.50 o 
  -9   6   2       31.18       29.82      6.26 o 
  -8   6   2      320.20      379.07     30.57 o 
  -7   6   2      875.32      882.79     52.49 o 
  -6   6   2       11.74       18.57      4.97 o 
  -5   6   2       27.77       27.11      3.12 o 
  -4   6   2      695.67      756.26     21.58 o 
  -3   6   2     5102.41     5156.82     60.07 o 
  -2   6   2      537.86      546.16     10.23 o 
  -1   6   2     1029.11     1051.37     16.74 o 
   0   6   2        1.06        3.57      2.35 o 
   1   6   2     1028.85     1066.51     21.91 o 
   2   6   2      540.80      549.15     15.15 o 
   3   6   2     5133.55     5372.66     89.51 o 
   4   6   2      674.90      676.71     12.89 o 
   5   6   2       30.10       30.58      3.34 o 
   6   6   2       13.99       17.73      6.43 o 
   7   6   2      875.93      864.56     44.79 o 
   8   6   2      324.29      391.64     27.51 o 
   9   6   2       31.35       39.01      9.23 o 
  10   6   2       12.85       26.36      7.00 o 
  11   6   2       45.84       40.87     11.18 o 
  12   6   2       96.64       78.50     14.38 o 
 -11   7   2       46.16       55.48     13.67 o 
 -10   7   2       38.38       34.34      7.05 o 
  -9   7   2      425.85      481.70     39.33 o 
  -8   7   2     1392.62     1428.93     82.18 o 
  -7   7   2     1074.83     1081.63     53.01 o 
  -6   7   2      746.96      750.41     26.29 o 
  -5   7   2     1098.30     1111.86     22.75 o 
  -4   7   2     1103.93     1034.21     14.87 o 
  -3   7   2     2334.69     2355.33     29.75 o 
  -2   7   2     1202.79     1167.17     19.35 o 
  -1   7   2      454.83      454.73      9.45 o 
   0   7   2      582.85      597.09     13.25 o 
   1   7   2      451.91      443.74     13.36 o 
   2   7   2     1166.28     1168.58     19.85 o 
   3   7   2     2357.16     2398.70     52.68 o 
   4   7   2     1088.11     1044.45     20.82 o 
   5   7   2     1077.35     1079.56     44.31 o 
   6   7   2      750.69      777.96     41.36 o 
   7   7   2     1058.12     1075.21     36.30 o 
   8   7   2     1422.36     1389.82     41.89 o 
   9   7   2      426.73      452.69     40.64 o 
  10   7   2       35.55       36.40      7.51 o 
  11   7   2       45.94       53.75     10.42 o 
 -11   8   2      100.40       89.68     17.74 o 
 -10   8   2      139.92      119.68     12.47 o 
  -9   8   2      432.05      414.76     32.70 o 
  -8   8   2     1098.96     1119.39     69.77 o 
  -7   8   2      967.36      956.39     34.48 o 
  -6   8   2       43.85       42.39      7.09 o 
  -5   8   2      451.99      478.09     27.94 o 
  -4   8   2      125.09      135.22     12.13 o 
  -3   8   2      826.67      807.71     26.27 o 
  -2   8   2     1990.00     2060.89     28.89 o 
  -1   8   2       22.90       34.66      3.10 o 
   0   8   2     7450.83     7193.42     75.39 o 
   1   8   2       21.38       30.53      3.16 o 
   2   8   2     2044.04     2168.42     26.47 o 
   3   8   2      816.70      815.03     23.49 o 
   4   8   2      128.06      138.91      9.93 o 
   5   8   2      455.48      519.10     32.05 o 
   6   8   2       44.21       47.47      5.59 o 
   7   8   2      971.29     1015.39     34.43 o 
   8   8   2     1084.49     1104.74     59.54 o 
   9   8   2      435.68      454.60     29.54 o 
  10   8   2      139.77      141.76     20.96 o 
  11   8   2       97.36      111.88     20.88 o 
 -11   9   2       15.06       17.47      6.66 o 
 -10   9   2       14.99       19.97      8.46 o 
  -9   9   2      191.05      154.13     19.92 o 
  -8   9   2      152.91      148.36     13.25 o 
  -7   9   2      463.16      428.39     25.14 o 
  -6   9   2      537.64      550.76     38.08 o 
  -5   9   2      145.97      127.68      9.49 o 
  -4   9   2     3643.34     3749.02     63.16 o 
  -3   9   2     1354.22     1500.60     24.56 o 
  -2   9   2     1351.98     1350.55     27.87 o 
  -1   9   2     1186.35     1215.44     20.35 o 
   0   9   2       85.16      117.80      7.70 o 
   1   9   2     1156.27     1170.40     28.35 o 
   2   9   2     1326.79     1321.51     17.83 o 
   3   9   2     1359.52     1377.00     18.97 o 
   4   9   2     3664.84     3914.65     58.65 o 
   5   9   2      146.15      157.69     13.03 o 
   6   9   2      536.31      561.83     35.70 o 
   7   9   2      458.49      408.06     29.19 o 
   8   9   2      149.15      143.30     13.59 o 
   9   9   2      192.13      190.14     20.48 o 
  10   9   2       16.30       21.69     10.41 o 
  11   9   2       15.32       29.59     10.23 o 
 -11  10   2        7.17       17.32      7.15 o 
 -10  10   2        4.86        8.89      6.90 o 
  -9  10   2      259.69      248.65     21.52 o 
  -8  10   2      119.84      133.98     14.86 o 
  -7  10   2     1084.88     1052.05     37.91 o 
  -6  10   2        9.53       14.72      5.24 o 
  -5  10   2      324.63      371.65     23.51 o 
  -4  10   2      544.91      546.43     16.99 o 
  -3  10   2      210.15      197.43     16.27 o 
  -2  10   2      314.04      306.35      6.79 o 
  -1  10   2      370.71      347.18     14.05 o 
   0  10   2      835.21      778.69     11.73 o 
   1  10   2      376.96      404.56     21.26 o 
   2  10   2      320.13      291.30     18.25 o 
   3  10   2      219.49      210.03     12.57 o 
   4  10   2      537.08      581.21     36.32 o 
   5  10   2      332.21      381.58     23.05 o 
   6  10   2       12.19       27.53      4.79 o 
   7  10   2     1090.71     1030.58     35.63 o 
   8  10   2      121.74      127.52     11.73 o 
   9  10   2      256.73      233.65     20.66 o 
  10  10   2        4.98       14.36     12.47 o 
  11  10   2        7.07       19.03     10.72 o 
 -10  11   2       49.06       39.15     10.14 o 
  -9  11   2       93.82      106.92     21.52 o 
  -8  11   2       52.11       53.98      8.39 o 
  -7  11   2      356.01      357.73     30.42 o 
  -6  11   2       79.15       80.94      8.88 o 
  -5  11   2      190.90      189.37     18.30 o 
  -4  11   2      182.44      204.15     13.87 o 
  -3  11   2      928.67      935.69     16.87 o 
  -2  11   2       80.32       71.24      5.65 o 
  -1  11   2     1372.50     1525.69     24.10 o 
   0  11   2      823.32      826.15     28.39 o 
   1  11   2     1383.65     1458.18     18.39 o 
   2  11   2       79.32       78.54      7.79 o 
   3  11   2      927.44      978.69     15.78 o 
   4  11   2      182.12      173.78     13.04 o 
   5  11   2      188.63      192.25     13.71 o 
   6  11   2       79.24       84.16      7.60 o 
   7  11   2      350.27      336.98     22.04 o 
   8  11   2       55.16       57.79     13.38 o 
   9  11   2       93.10       70.55      8.25 o 
  10  11   2       51.16       38.33      9.22 o 
 -10  12   2      187.09      222.58     25.68 o 
  -9  12   2        9.93       20.96      5.73 o 
  -8  12   2       35.13       43.02      8.86 o 
  -7  12   2      793.11      885.53     58.51 o 
  -6  12   2       81.11       80.42      9.44 o 
  -5  12   2      690.65      691.73     41.94 o 
  -4  12   2      248.48      226.17     14.69 o 
  -3  12   2      119.55      116.31      9.76 o 
  -2  12   2      204.07      214.89     12.95 o 
  -1  12   2       83.04       81.10      7.29 o 
   0  12   2        0.08        4.99      2.52 o 
   1  12   2       81.30       90.49      6.12 o 
   2  12   2      211.35      197.56     13.80 o 
   3  12   2      113.02      122.06     10.76 o 
   4  12   2      247.48      229.49     18.19 o 
   5  12   2      693.93      650.31     25.84 o 
   6  12   2       80.33       85.11      9.47 o 
   7  12   2      787.71      818.88     47.12 o 
   8  12   2       32.76       25.14      4.38 o 
   9  12   2        9.25       10.51      8.11 o 
  10  12   2      186.31      130.74     24.99 o 
 -10  13   2       39.19       35.51      9.09 o 
  -9  13   2      122.86      132.40     14.18 o 
  -8  13   2        2.66       14.78      4.88 o 
  -7  13   2      122.86      108.03     13.04 o 
  -6  13   2       63.11       77.27      8.56 o 
  -5  13   2       67.66       56.44      8.79 o 
  -4  13   2      156.85      168.00     24.16 o 
  -3  13   2       31.05       37.13      7.19 o 
  -2  13   2     1527.79     1552.69     33.34 o 
  -1  13   2      447.14      473.40     31.13 o 
   0  13   2       13.94       20.22      4.54 o 
   1  13   2      438.37      423.54     14.55 o 
   2  13   2     1517.08     1595.11     27.01 o 
   3  13   2       30.58       39.44      5.90 o 
   4  13   2      163.45      180.61     18.67 o 
   5  13   2       69.18       58.54     10.23 o 
   6  13   2       61.30       62.34     15.64 o 
   7  13   2      123.65      103.23     11.61 o 
   8  13   2        2.94       11.90      8.89 o 
   9  13   2      122.06       85.51     26.07 o 
  10  13   2       37.65       36.84      9.52 o 
  -9  14   2       46.51       62.74     10.50 o 
  -8  14   2       66.21       69.75     11.99 o 
  -7  14   2      147.36      179.22     15.49 o 
  -6  14   2      118.84      120.98     11.94 o 
  -5  14   2       13.16       22.16      6.03 o 
  -4  14   2      143.70      156.92     13.23 o 
  -3  14   2      174.72      216.84     19.33 o 
  -2  14   2       30.85       38.22      4.72 o 
  -1  14   2      123.67      139.53      9.51 o 
   0  14   2        2.67       10.21      2.83 o 
   1  14   2      127.58      137.72      8.94 o 
   2  14   2       29.82       52.99      5.80 o 
   3  14   2      182.73      205.87     15.40 o 
   4  14   2      140.52      140.78     11.73 o 
   5  14   2       12.36       25.97     10.05 o 
   6  14   2      116.80      117.65     13.73 o 
   7  14   2      147.54      149.25     14.22 o 
   8  14   2       68.29       68.11     11.34 o 
   9  14   2       44.94       59.35     14.91 o 
  -9  15   2       69.39       92.57     25.28 o 
  -8  15   2       95.98       83.46     18.61 o 
  -7  15   2      154.55      144.06     21.21 o 
  -6  15   2       12.36       17.83      7.73 o 
  -5  15   2      123.94      156.56     15.42 o 
  -4  15   2        7.31       19.42      9.59 o 
  -3  15   2       41.96       50.37      8.37 o 
  -2  15   2       90.14       84.54     10.16 o 
  -1  15   2      246.44      218.22     14.62 o 
   0  15   2       11.40       10.23      3.03 o 
   1  15   2      251.33      226.96     14.14 o 
   2  15   2       92.08       83.62      9.85 o 
   3  15   2       43.16       39.92      5.41 o 
   4  15   2        8.20       21.01      6.00 o 
   5  15   2      123.81      164.13     16.58 o 
   6  15   2       12.53       18.17      9.56 o 
   7  15   2      155.83      126.26     19.21 o 
   8  15   2       94.41      113.82     21.28 o 
   9  15   2       69.72       58.09     17.10 o 
  -8  16   2       26.33       22.42      8.74 o 
  -7  16   2      154.57      176.12     18.69 o 
  -6  16   2       10.43       22.01      6.82 o 
  -5  16   2       23.32       26.11      7.40 o 
  -4  16   2       71.99       93.26      9.93 o 
  -3  16   2       73.65       69.15     10.27 o 
  -2  16   2      312.85      339.22     25.11 o 
  -1  16   2        3.63        7.59      5.93 o 
   0  16   2      118.52       96.92      9.61 o 
   1  16   2        3.07       15.49      4.63 o 
   2  16   2      310.02      367.31     20.23 o 
   3  16   2       74.94       65.60      6.82 o 
   4  16   2       72.66       95.78     12.15 o 
   5  16   2       22.44       34.51      6.00 o 
   6  16   2        9.55       25.56      6.09 o 
   7  16   2      152.82      129.82     26.80 o 
   8  16   2       26.31       30.13     13.43 o 
  -8  17   2      180.98      163.99     20.98 o 
  -7  17   2        2.95       25.88      7.35 o 
  -6  17   2      157.23      148.50     19.24 o 
  -5  17   2      207.61      245.70     28.99 o 
  -4  17   2      167.36      164.31     13.09 o 
  -3  17   2       44.85       43.99      7.52 o 
  -2  17   2       39.19       55.68     10.67 o 
  -1  17   2      109.35       98.77     10.77 o 
   0  17   2        7.64        9.03      7.38 o 
   1  17   2      108.85      110.81     10.05 o 
   2  17   2       38.08       35.01      5.80 o 
   3  17   2       45.41       47.97      5.42 o 
   4  17   2      169.65      169.87     16.47 o 
   5  17   2      206.32      229.75     23.61 o 
   6  17   2      158.72      175.95     20.75 o 
   7  17   2        3.10       19.68      9.00 o 
   8  17   2      182.35      213.56     54.00 o 
  -7  18   2       63.64       51.89     10.54 o 
  -6  18   2      115.00      110.38     16.55 o 
  -5  18   2        1.58       18.03     10.37 o 
  -4  18   2       10.02       13.25      6.16 o 
  -3  18   2       45.24       72.28     11.08 o 
  -2  18   2       34.20       33.89      9.75 o 
  -1  18   2       80.74       90.93      9.15 o 
   0  18   2      115.42      114.73      9.57 o 
   1  18   2       81.13      104.50     12.83 o 
   2  18   2       34.21       31.73      6.70 o 
   3  18   2       43.70       47.20      6.26 o 
   4  18   2        9.70       12.74      4.79 o 
   5  18   2        1.79       13.58      3.63 o 
   6  18   2      112.67       84.46     11.92 o 
   7  18   2       62.93       52.38     19.03 o 
  -6  19   2       40.68       30.34      7.68 o 
  -5  19   2       41.15       65.79     11.88 o 
  -4  19   2       49.29       38.48      9.82 o 
  -3  19   2       67.82       74.58     14.85 o 
  -2  19   2        3.74       15.78      7.17 o 
  -1  19   2       48.70       52.42      9.30 o 
   0  19   2       32.23       12.15     13.24 o 
   1  19   2       47.37       44.09     10.24 o 
   2  19   2        4.04       18.46      6.41 o 
   3  19   2       67.49       70.99     10.99 o 
   4  19   2       50.42       58.45      7.61 o 
   5  19   2       42.78       50.70      8.72 o 
   6  19   2       41.06       29.22      7.72 o 
  -5  20   2       63.84       52.42     11.39 o 
  -4  20   2      111.44      139.96     16.63 o 
  -3  20   2       89.32       77.00     11.33 o 
  -2  20   2      130.86      136.33     14.73 o 
  -1  20   2       38.14       41.65      8.16 o 
   0  20   2       17.18       26.48      8.79 o 
   1  20   2       38.55       40.67      7.26 o 
   2  20   2      129.40      124.08     17.84 o 
   3  20   2       89.97       70.31     11.54 o 
   4  20   2      111.71       83.99     13.75 o 
   5  20   2       63.26       55.58     12.04 o 
  -4  21   2       41.84       34.09      6.99 o 
  -3  21   2        9.72       12.54      8.13 o 
  -2  21   2       35.27       22.10      6.19 o 
  -1  21   2        2.69       13.13      7.73 o 
   0  21   2       18.84       31.07      9.35 o 
   1  21   2        3.06       11.55      6.63 o 
   2  21   2       35.75       34.87      7.95 o 
   3  21   2        9.95       10.70      8.01 o 
   4  21   2       42.20       32.98      9.09 o 
  -1  22   2       89.80       80.77     28.15 o 
   0  22   2       14.62       34.70     13.02 o 
   1  22   2       89.53       64.76     18.23 o 
   1   0   3        0.15        1.13      1.41 o 
   2   0   3     7202.16     6713.67    122.79 o 
   3   0   3     1703.45     1623.82     21.40 o 
   4   0   3       22.43       54.76      4.38 o 
   5   0   3      839.16      732.28     14.94 o 
   6   0   3      457.58      438.89     27.42 o 
   7   0   3      261.03      283.32     16.51 o 
   8   0   3     1454.38     1426.58     21.53 o 
   9   0   3      114.73      148.55     11.85 o 
  10   0   3       97.16       90.47     12.43 o 
  11   0   3       34.81       60.97     13.30 o 
  12   0   3      178.14      172.64     33.09 o 
 -12   1   3       39.25       36.39     10.59 o 
 -11   1   3       44.73       54.37     13.40 o 
 -10   1   3        5.15       12.39      4.44 o 
  -9   1   3      408.09      399.85     28.13 o 
  -8   1   3      319.15      318.22     18.40 o 
  -7   1   3      263.23      246.00     14.20 o 
  -6   1   3      526.46      479.59     17.51 o 
  -5   1   3       24.45       48.71      4.90 o 
  -4   1   3      853.13      965.92     18.10 o 
  -3   1   3     7372.61     7173.50     43.58 o 
  -2   1   3     1947.92     1830.05     20.95 o 
  -1   1   3     5017.26     4972.15     60.89 o 
   0   1   3      279.36      246.19      4.88 o 
   1   1   3     5065.09     4983.31     60.48 o 
   2   1   3     1987.22     1919.02     27.04 o 
   3   1   3     7310.35     7190.94     47.02 o 
   4   1   3      834.41      917.69     17.59 o 
   5   1   3       20.76       44.16      4.29 o 
   6   1   3      528.62      511.39     28.88 o 
   7   1   3      266.12      260.51     14.18 o 
   8   1   3      319.13      281.80     18.41 o 
   9   1   3      397.33      399.95     28.90 o 
  10   1   3        3.95       13.45      4.65 o 
  11   1   3       46.13       70.64     14.15 o 
  12   1   3       42.53       42.13     14.39 o 
 -12   2   3      982.25     1178.05     76.01 o 
 -11   2   3       30.70       44.75     10.33 o 
 -10   2   3      702.43      665.96     63.90 o 
  -9   2   3        7.94       21.66      7.48 o 
  -8   2   3      173.31      141.35     10.06 o 
  -7   2   3      108.55       90.78      7.27 o 
  -6   2   3      783.31      735.37     15.43 o 
  -5   2   3     3584.29     4015.98     45.20 o 
  -4   2   3      802.86      751.29     13.13 o 
  -3   2   3     2675.89     2423.35     30.42 o 
  -2   2   3     4859.97     4469.39     32.58 o 
  -1   2   3    22169.44    19949.19    146.49 o 
   0   2   3    63916.46    58747.53    667.36 o 
   1   2   3    22266.44    20093.91    302.93 o 
   2   2   3     4941.86     4495.08     24.03 o 
   3   2   3     2655.68     2419.17     30.73 o 
   4   2   3      831.77      778.39     14.69 o 
   5   2   3     3579.31     3991.23     45.71 o 
   6   2   3      788.31      752.26     18.46 o 
   7   2   3      104.71       95.11      6.65 o 
   8   2   3      185.35      163.65     14.67 o 
   9   2   3        7.55       22.57      8.33 o 
  10   2   3      724.97      710.44     50.77 o 
  11   2   3       31.12       32.74      7.50 o 
  12   2   3      978.44     1148.88     51.22 o 
 -12   3   3       22.05       39.60     13.14 o 
 -11   3   3      114.99      107.14     17.35 o 
 -10   3   3       53.01       28.62      8.48 o 
  -9   3   3      217.83      186.50     17.42 o 
  -8   3   3      586.86      485.76     31.13 o 
  -7   3   3      623.33      600.82     17.93 o 
  -6   3   3     2929.70     2921.23     39.37 o 
  -5   3   3      638.04      642.02     11.90 o 
  -4   3   3     1135.91     1127.62     19.27 o 
  -3   3   3     2114.21     1974.99     25.22 o 
  -2   3   3      721.71      731.57     13.44 o 
  -1   3   3    20679.04    19178.43    364.97 o 
   0   3   3     8746.07     8069.31     75.53 o 
   1   3   3    20524.93    18960.48    161.33 o 
   2   3   3      721.88      690.19     19.30 o 
   3   3   3     2094.61     1958.77     37.53 o 
   4   3   3     1139.06     1158.69     18.48 o 
   5   3   3      656.14      658.62     34.37 o 
   6   3   3     2924.98     2906.99     35.39 o 
   7   3   3      605.60      559.21     26.64 o 
   8   3   3      607.99      549.55     36.93 o 
   9   3   3      226.75      204.96     15.47 o 
  10   3   3       51.06       46.60      6.06 o 
  11   3   3      117.75      134.32     14.68 o 
  12   3   3       23.32       26.44     12.83 o 
 -12   4   3       21.23       19.52      7.02 o 
 -11   4   3      282.91      301.33     32.60 o 
 -10   4   3       35.15       38.11      6.48 o 
  -9   4   3      324.26      325.64     27.96 o 
  -8   4   3      536.48      536.13     31.88 o 
  -7   4   3       71.54       65.62      6.33 o 
  -6   4   3      641.29      579.86     16.69 o 
  -5   4   3      916.08      886.68     11.45 o 
  -4   4   3     1309.67     1304.46     20.45 o 
  -3   4   3     2040.04     2086.72     26.56 o 
  -2   4   3     3202.59     3025.25     36.98 o 
  -1   4   3     6628.21     6384.98     39.81 o 
   0   4   3     3020.23     2903.34     42.11 o 
   1   4   3     6648.29     6589.17     39.57 o 
   2   4   3     3196.56     3003.68     40.64 o 
   3   4   3     2051.71     2082.56     29.97 o 
   4   4   3     1263.96     1272.95     21.12 o 
   5   4   3      917.23      908.24     11.47 o 
   6   4   3      665.98      610.82     18.06 o 
   7   4   3       73.55       63.57      6.48 o 
   8   4   3      537.35      535.31     26.88 o 
   9   4   3      322.79      317.54     22.02 o 
  10   4   3       34.97       29.81      5.54 o 
  11   4   3      284.19      266.50     36.70 o 
  12   4   3       22.92       26.96     13.29 o 
 -12   5   3      120.07      124.54     40.87 o 
 -11   5   3       99.98      132.66     19.18 o 
 -10   5   3       62.29       70.47     13.32 o 
  -9   5   3       75.44       57.31      8.45 o 
  -8   5   3      125.49      109.69     10.24 o 
  -7   5   3     1800.87     1834.35     27.60 o 
  -6   5   3      107.95       98.47      8.51 o 
  -5   5   3      399.37      456.82     13.68 o 
  -4   5   3     1077.85     1120.57     18.16 o 
  -3   5   3     1304.28     1324.44     20.25 o 
  -2   5   3     2604.51     2514.22     36.20 o 
  -1   5   3      749.44      724.94     13.22 o 
   0   5   3    52607.84    49097.13    443.58 o 
   1   5   3      757.68      709.15     13.18 o 
   2   5   3     2598.37     2446.95     30.58 o 
   3   5   3     1266.94     1260.84     22.87 o 
   4   5   3     1074.75     1073.20     26.80 o 
   5   5   3      408.13      453.50     16.70 o 
   6   5   3      101.57       91.03      6.99 o 
   7   5   3     1784.54     1730.29     43.14 o 
   8   5   3      122.14      116.68     10.76 o 
   9   5   3       79.19       66.87      8.04 o 
  10   5   3       63.03       56.93      8.61 o 
  11   5   3      100.74       88.69     19.54 o 
  12   5   3      124.22      122.10     26.08 o 
 -12   6   3      190.54      217.06     30.19 o 
 -11   6   3       16.29       28.84      8.86 o 
 -10   6   3       56.54       63.50      8.44 o 
  -9   6   3       14.68       24.74      5.87 o 
  -8   6   3     1473.73     1409.40     25.28 o 
  -7   6   3      370.88      381.91     29.43 o 
  -6   6   3      418.86      387.36     32.52 o 
  -5   6   3      307.62      313.60      8.50 o 
  -4   6   3      266.07      226.98      6.51 o 
  -3   6   3     2617.03     2538.42     30.02 o 
  -2   6   3     2992.70     2885.14     39.70 o 
  -1   6   3     2006.80     1922.93     24.76 o 
   0   6   3      100.26      132.78      8.18 o 
   1   6   3     1958.27     1866.74     24.72 o 
   2   6   3     2930.63     2700.26     36.48 o 
   3   6   3     2601.54     2566.33     40.16 o 
   4   6   3      278.97      242.43     15.45 o 
   5   6   3      311.45      384.54     21.95 o 
   6   6   3      411.33      450.31     30.03 o 
   7   6   3      372.03      368.58     30.32 o 
   8   6   3     1502.16     1451.38     50.05 o 
   9   6   3       15.03       20.43      8.71 o 
  10   6   3       52.37       43.51      7.18 o 
  11   6   3       15.51       24.02     10.35 o 
  12   6   3      191.47      163.92     36.82 o 
 -11   7   3      355.31      389.01     40.24 o 
 -10   7   3      130.80      132.14     15.09 o 
  -9   7   3      695.25      771.20     44.53 o 
  -8   7   3      242.26      228.89     17.57 o 
  -7   7   3      898.28      961.81     48.98 o 
  -6   7   3      268.18      242.79     24.93 o 
  -5   7   3      795.53      829.71     26.79 o 
  -4   7   3      847.80      800.73     21.63 o 
  -3   7   3     1119.42     1227.17     25.77 o 
  -2   7   3      140.58      123.18      6.14 o 
  -1   7   3     1171.03     1115.14     16.93 o 
   0   7   3       94.56      116.78      7.58 o 
   1   7   3     1156.97     1097.16     17.44 o 
   2   7   3      145.75      151.48      8.10 o 
   3   7   3     1109.22     1261.05     20.30 o 
   4   7   3      858.33      813.08     22.89 o 
   5   7   3      795.61      828.71     37.56 o 
   6   7   3      260.73      224.83     19.05 o 
   7   7   3      913.97      871.67     54.90 o 
   8   7   3      236.71      253.56     17.89 o 
   9   7   3      680.95      666.68     46.23 o 
  10   7   3      131.75      133.69     18.83 o 
  11   7   3      359.19      371.00     47.33 o 
 -11   8   3       73.60       95.79     15.49 o 
 -10   8   3        3.60       12.20      4.77 o 
  -9   8   3      123.52      132.51     16.12 o 
  -8   8   3      159.10      163.74     13.74 o 
  -7   8   3      170.11      166.19     14.77 o 
  -6   8   3      557.64      592.00     41.33 o 
  -5   8   3      182.61      210.17     16.60 o 
  -4   8   3     2587.76     2590.52     53.76 o 
  -3   8   3       10.03        7.91      3.46 o 
  -2   8   3      864.51      883.00     14.32 o 
  -1   8   3      372.71      368.49      7.04 o 
   0   8   3     1272.63     1338.92     30.37 o 
   1   8   3      375.18      417.89     12.89 o 
   2   8   3      838.21      858.23     15.53 o 
   3   8   3       11.18       11.86      3.16 o 
   4   8   3     2563.54     2664.83     36.89 o 
   5   8   3      192.29      219.21     15.17 o 
   6   8   3      571.20      590.36     31.89 o 
   7   8   3      163.84      171.34     12.78 o 
   8   8   3      160.88      133.89     12.98 o 
   9   8   3      126.97      115.06     12.09 o 
  10   8   3        3.37       15.76      7.76 o 
  11   8   3       73.42       74.93     13.73 o 
 -11   9   3       28.98       28.79      8.91 o 
 -10   9   3       67.63       75.09     11.30 o 
  -9   9   3      481.76      477.76     37.79 o 
  -8   9   3      225.32      248.94     19.60 o 
  -7   9   3       30.96       27.13      7.48 o 
  -6   9   3      352.35      406.01     34.31 o 
  -5   9   3     1016.76      962.52     26.31 o 
  -4   9   3      749.13      793.01     39.45 o 
  -3   9   3      400.92      416.87     15.79 o 
  -2   9   3     2939.78     2911.80     33.60 o 
  -1   9   3     2152.77     2197.96     24.92 o 
   0   9   3     4777.00     4993.97     80.38 o 
   1   9   3     2158.37     2218.28     32.17 o 
   2   9   3     2943.75     2866.70     41.27 o 
   3   9   3      415.06      411.86     11.72 o 
   4   9   3      750.74      873.60     39.32 o 
   5   9   3     1024.89      993.98     31.03 o 
   6   9   3      342.21      354.92     22.30 o 
   7   9   3       32.61       41.42     10.08 o 
   8   9   3      222.82      227.81     17.39 o 
   9   9   3      483.11      469.63     36.03 o 
  10   9   3       69.53       65.17     12.02 o 
  11   9   3       29.17       27.95      7.65 o 
 -11  10   3       20.94       34.55      8.59 o 
 -10  10   3       20.76       22.10      5.39 o 
  -9  10   3       52.42       56.77     12.60 o 
  -8  10   3      322.61      315.04     27.54 o 
  -7  10   3      639.78      630.06     39.10 o 
  -6  10   3      798.91      813.94     34.76 o 
  -5  10   3      180.25      195.68     11.89 o 
  -4  10   3        9.75       14.75      4.09 o 
  -3  10   3       23.61       18.82      4.45 o 
  -2  10   3      197.72      177.50      6.82 o 
  -1  10   3      280.15      281.20      8.38 o 
   0  10   3        3.37       10.53      2.87 o 
   1  10   3      284.96      277.89     14.70 o 
   2  10   3      190.26      183.16     11.36 o 
   3  10   3       25.58       19.10      2.45 o 
   4  10   3        9.38       14.84      4.35 o 
   5  10   3      174.80      158.80     12.17 o 
   6  10   3      797.12      766.18     45.13 o 
   7  10   3      643.94      594.55     47.33 o 
   8  10   3      325.51      324.40     26.25 o 
   9  10   3       52.88       56.26      9.64 o 
  10  10   3       19.01       33.30     12.34 o 
  11  10   3       21.32        7.18      8.98 o 
 -10  11   3       67.33       60.89     10.44 o 
  -9  11   3      350.48      412.49     31.47 o 
  -8  11   3        0.41       26.31      6.98 o 
  -7  11   3        8.76       33.51     11.52 o 
  -6  11   3      284.82      283.72     19.81 o 
  -5  11   3      103.68       94.46      9.57 o 
  -4  11   3       20.38       30.16      6.19 o 
  -3  11   3      123.49      101.21     10.23 o 
  -2  11   3      198.97      190.76     16.04 o 
  -1  11   3     1437.33     1531.30     19.55 o 
   0  11   3        3.96       10.37      2.51 o 
   1  11   3     1426.98     1516.98     24.02 o 
   2  11   3      196.60      203.12     10.31 o 
   3  11   3      128.90      118.03      9.04 o 
   4  11   3       20.03       22.97      5.26 o 
   5  11   3      105.22       93.97      8.08 o 
   6  11   3      272.34      253.15     20.09 o 
   7  11   3        8.10       17.04      4.26 o 
   8  11   3        0.65       13.56      4.45 o 
   9  11   3      353.98      317.74     44.31 o 
  10  11   3       67.52       42.12     11.65 o 
 -10  12   3      297.60      298.12     34.02 o 
  -9  12   3       44.48       39.87      8.14 o 
  -8  12   3      111.07      104.03     11.65 o 
  -7  12   3      356.42      381.13     27.20 o 
  -6  12   3      160.62      156.79     11.69 o 
  -5  12   3      149.22      154.63     13.36 o 
  -4  12   3       45.78       34.03      8.89 o 
  -3  12   3      671.16      707.68     25.14 o 
  -2  12   3       99.09      110.06      8.95 o 
  -1  12   3      112.73      102.56      6.98 o 
   0  12   3        7.50       12.76      2.17 o 
   1  12   3      115.86      113.45      7.08 o 
   2  12   3       91.05      110.24      6.46 o 
   3  12   3      665.17      616.27     21.68 o 
   4  12   3       41.01       33.41      6.23 o 
   5  12   3      152.34      164.16     15.18 o 
   6  12   3      163.02      151.35     14.49 o 
   7  12   3      355.38      395.12     33.65 o 
   8  12   3      112.11      116.34     13.04 o 
   9  12   3       45.66       46.30      9.94 o 
  10  12   3      295.00      303.65     49.37 o 
 -10  13   3       36.66       38.01     10.66 o 
  -9  13   3       15.50       29.33      8.06 o 
  -8  13   3      166.02      168.35     16.87 o 
  -7  13   3      387.73      407.07     27.64 o 
  -6  13   3       72.59       83.44     10.60 o 
  -5  13   3      432.27      472.14     31.46 o 
  -4  13   3      330.22      353.12     23.15 o 
  -3  13   3      186.42      194.77     13.08 o 
  -2  13   3     1553.93     1712.21     42.68 o 
  -1  13   3       77.85       80.83      9.37 o 
   0  13   3       92.19      105.41      7.61 o 
   1  13   3       81.93       76.73      5.81 o 
   2  13   3     1550.97     1674.75     24.73 o 
   3  13   3      187.31      197.94     13.47 o 
   4  13   3      328.41      358.54     24.42 o 
   5  13   3      437.00      388.73     36.74 o 
   6  13   3       76.48       79.34      7.92 o 
   7  13   3      388.13      396.53     28.04 o 
   8  13   3      164.19      170.50     19.02 o 
   9  13   3       16.13       48.94     12.64 o 
  10  13   3       37.03       37.61     14.04 o 
  -9  14   3       44.88       25.35      5.81 o 
  -8  14   3       53.00       55.11      8.59 o 
  -7  14   3       58.81       81.47     12.38 o 
  -6  14   3       80.96      100.91     16.86 o 
  -5  14   3      112.05      122.49     11.89 o 
  -4  14   3       79.71       94.86      7.75 o 
  -3  14   3      100.42      141.50     12.74 o 
  -2  14   3      170.85      184.21     14.15 o 
  -1  14   3      299.87      347.67     20.25 o 
   0  14   3      508.96      532.54     18.73 o 
   1  14   3      295.08      371.70     19.62 o 
   2  14   3      173.04      183.73     11.28 o 
   3  14   3      100.67      133.98     10.10 o 
   4  14   3       82.46       78.27      9.54 o 
   5  14   3      112.95      109.42     10.77 o 
   6  14   3       81.15       75.89     12.27 o 
   7  14   3       56.33       60.40     10.69 o 
   8  14   3       50.84       70.58     12.82 o 
   9  14   3       45.06       39.01     11.81 o 
  -9  15   3       77.71       61.76     13.50 o 
  -8  15   3      220.47      233.46     24.04 o 
  -7  15   3      208.66      196.63     17.83 o 
  -6  15   3      166.97      175.28     15.54 o 
  -5  15   3      225.65      199.51     18.35 o 
  -4  15   3       74.15       75.74      9.65 o 
  -3  15   3      176.53      138.65     14.79 o 
  -2  15   3      757.81      719.89     42.11 o 
  -1  15   3      334.20      350.37     22.98 o 
   0  15   3       38.89       31.89      4.45 o 
   1  15   3      329.20      361.99     20.31 o 
   2  15   3      763.65      757.43     36.52 o 
   3  15   3      170.48      139.67     13.38 o 
   4  15   3       72.36       72.12      6.29 o 
   5  15   3      228.43      242.35     17.93 o 
   6  15   3      168.37      140.35     17.28 o 
   7  15   3      209.83      165.77     20.79 o 
   8  15   3      222.38      204.22     27.47 o 
   9  15   3       77.03       54.00     16.15 o 
  -8  16   3       58.75       54.60     10.69 o 
  -7  16   3      251.72      277.75     26.60 o 
  -6  16   3      126.13      151.01     17.80 o 
  -5  16   3       85.03       96.77     12.90 o 
  -4  16   3       24.37       16.12     12.07 o 
  -3  16   3       33.30       39.36      8.28 o 
  -2  16   3      389.54      372.65     24.57 o 
  -1  16   3       43.63       55.26      9.59 o 
   0  16   3       23.31       15.46      5.53 o 
   1  16   3       45.25       57.30      6.63 o 
   2  16   3      389.78      381.06     24.73 o 
   3  16   3       33.26       23.06      5.50 o 
   4  16   3       23.67       33.88      7.36 o 
   5  16   3       87.66       83.15      9.44 o 
   6  16   3      126.33      122.50     14.55 o 
   7  16   3      250.21      243.89     37.71 o 
   8  16   3       58.90       64.76     16.18 o 
  -8  17   3       23.18       24.08      6.05 o 
  -7  17   3      204.34      186.06     21.52 o 
  -6  17   3       84.45       81.45     11.34 o 
  -5  17   3        7.65       19.21      6.30 o 
  -4  17   3      323.45      309.62     28.30 o 
  -3  17   3      215.12      236.07     22.34 o 
  -2  17   3      164.37      172.68     16.90 o 
  -1  17   3       28.34       32.00      5.60 o 
   0  17   3      413.57      504.89     30.24 o 
   1  17   3       28.95       29.27      7.16 o 
   2  17   3      164.55      184.55     16.25 o 
   3  17   3      216.33      197.82     14.73 o 
   4  17   3      324.67      311.73     28.80 o 
   5  17   3        7.16       22.16      5.82 o 
   6  17   3       84.52      104.80     12.09 o 
   7  17   3      205.37      211.55     22.78 o 
   8  17   3       22.61       32.38     16.18 o 
  -7  18   3       61.00       72.46     19.25 o 
  -6  18   3       73.64       60.94     10.38 o 
  -5  18   3        1.87        8.82      7.28 o 
  -4  18   3       48.88       36.28     17.22 o 
  -3  18   3       31.06       42.21      8.34 o 
  -2  18   3      377.36      396.54     33.75 o 
  -1  18   3       27.94       34.19      6.20 o 
   0  18   3      611.37      738.50     44.79 o 
   1  18   3       26.29       48.91      7.51 o 
   2  18   3      374.64      362.84     28.44 o 
   3  18   3       31.89       21.61      5.74 o 
   4  18   3       50.29       41.88      7.16 o 
   5  18   3        2.20       20.18      6.51 o 
   6  18   3       73.26       71.59     11.34 o 
   7  18   3       60.83       62.70     11.71 o 
  -6  19   3        3.27       26.70      6.14 o 
  -5  19   3       51.94       29.26     12.39 o 
  -4  19   3        8.14       15.42      7.30 o 
  -3  19   3       66.79       82.66     14.48 o 
  -2  19   3       32.41       44.53      6.77 o 
  -1  19   3       35.95       35.22      6.71 o 
   0  19   3        0.30       13.88     10.87 o 
   1  19   3       34.95       29.80      5.91 o 
   2  19   3       33.25       30.34      8.11 o 
   3  19   3       64.38       54.70     10.18 o 
   4  19   3        8.42       30.17      5.10 o 
   5  19   3       51.51       59.82      9.40 o 
   6  19   3        3.29       18.98      8.45 o 
  -5  20   3        5.02       15.33      5.89 o 
  -4  20   3       73.40       96.93     15.75 o 
  -3  20   3       33.64       34.82     14.27 o 
  -2  20   3       48.21       56.77     11.25 o 
  -1  20   3       69.34       86.31     16.50 o 
   0  20   3       58.66       33.71     10.35 o 
   1  20   3       71.15       78.36     11.39 o 
   2  20   3       47.53       43.85     11.81 o 
   3  20   3       33.76       23.75      6.02 o 
   4  20   3       73.57       73.10     11.81 o 
   5  20   3        5.20       23.86      5.89 o 
  -3  21   3       30.52       36.23      9.08 o 
  -2  21   3       16.61       21.97      9.88 o 
  -1  21   3       47.57       36.06     12.32 o 
   0  21   3      401.60      443.86     56.19 o 
   1  21   3       46.82       60.07     11.16 o 
   2  21   3       16.98       30.34      7.30 o 
   3  21   3       31.86       31.09      8.95 o 
  -1  22   3      115.69      101.99     20.82 o 
   0  22   3        0.43       14.14      8.83 o 
   1  22   3      113.52      124.02     26.57 o 
   0   0   4     6583.52     6431.59     80.07 o 
   1   0   4      116.80      107.30      4.63 o 
   2   0   4     1559.43     1507.47     19.21 o 
   3   0   4      319.29      308.58     10.29 o 
   4   0   4      726.81      732.77     14.08 o 
   5   0   4       15.70       19.72      2.90 o 
   6   0   4      937.62      992.18     21.96 o 
   7   0   4     1015.73      941.22     22.24 o 
   8   0   4      361.47      363.22     19.64 o 
   9   0   4       64.76       63.26      7.74 o 
  10   0   4     1234.83     1137.73     87.92 o 
  11   0   4        3.26       20.54     10.86 o 
  12   0   4       18.48       29.82     20.63 o 
 -12   1   4      107.29      127.43     32.11 o 
 -11   1   4       64.02       74.98     17.30 o 
 -10   1   4      127.83      118.23     19.72 o 
  -9   1   4       12.21       16.14      3.59 o 
  -8   1   4     2755.06     2722.85     37.48 o 
  -7   1   4       64.01       60.21      6.54 o 
  -6   1   4      309.23      311.75     21.69 o 
  -5   1   4     1660.87     1843.02     33.71 o 
  -4   1   4     5488.86     5442.58     78.30 o 
  -3   1   4     8274.00     8164.66     54.18 o 
  -2   1   4     5605.98     5377.13     31.07 o 
  -1   1   4     5245.41     5004.55     35.27 o 
   0   1   4      640.66      609.36     10.41 o 
   1   1   4     5359.27     5161.88     57.87 o 
   2   1   4     5538.52     5283.55     73.83 o 
   3   1   4     8348.00     8241.88     69.17 o 
   4   1   4     5530.87     5692.64     61.66 o 
   5   1   4     1618.60     1786.72     20.55 o 
   6   1   4      324.15      341.70     20.37 o 
   7   1   4       69.11       74.11      5.58 o 
   8   1   4     2753.61     2725.86     32.43 o 
   9   1   4       10.70       17.86      4.65 o 
  10   1   4      133.88       96.41     12.56 o 
  11   1   4       64.54       63.95     27.43 o 
  12   1   4      107.96      127.97     39.94 o 
 -12   2   4      461.03      508.97     65.21 o 
 -11   2   4       37.87       38.03      6.96 o 
 -10   2   4       62.99       55.67      8.75 o 
  -9   2   4      202.40      173.25     16.03 o 
  -8   2   4     2855.22     2809.72     54.00 o 
  -7   2   4      143.27      127.73      9.92 o 
  -6   2   4     1679.69     1661.68     22.63 o 
  -5   2   4     4649.72     4752.63     50.52 o 
  -4   2   4      204.14      192.04     11.00 o 
  -3   2   4     1197.33     1230.95     20.16 o 
  -2   2   4     1031.92     1046.75     17.64 o 
  -1   2   4    40976.94    37558.51    494.10 o 
   0   2   4     1038.57      953.01     15.80 o 
   1   2   4    41036.89    37664.41   1415.12 o 
   2   2   4     1041.17     1048.86     20.88 o 
   3   2   4     1152.63     1173.12     23.11 o 
   4   2   4      179.33      166.53      6.37 o 
   5   2   4     4664.77     4778.75     50.76 o 
   6   2   4     1658.96     1557.84     23.96 o 
   7   2   4      143.60      128.63      8.36 o 
   8   2   4     2854.99     2768.80     38.81 o 
   9   2   4      200.61      208.17     19.32 o 
  10   2   4       61.63       68.54      7.62 o 
  11   2   4       38.31       48.32     13.61 o 
  12   2   4      461.71      517.67     80.01 o 
 -12   3   4       19.21       41.78     16.26 o 
 -11   3   4       65.92       67.37     10.42 o 
 -10   3   4      249.88      248.55     26.19 o 
  -9   3   4       32.97       41.58      7.32 o 
  -8   3   4      502.55      554.89     22.70 o 
  -7   3   4      480.18      445.41     26.94 o 
  -6   3   4      497.77      535.72     11.16 o 
  -5   3   4      599.68      635.31     13.10 o 
  -4   3   4      854.54      906.96     15.06 o 
  -3   3   4      941.15      918.43     16.44 o 
  -2   3   4     2180.15     1997.92     27.25 o 
  -1   3   4    17500.36    16393.09    218.12 o 
   0   3   4     3273.15     3251.81     38.84 o 
   1   3   4    17360.13    16435.63    107.14 o 
   2   3   4     2194.21     1954.42     32.18 o 
   3   3   4      987.82      986.81     19.49 o 
   4   3   4      810.45      851.98     17.45 o 
   5   3   4      631.04      670.59      8.98 o 
   6   3   4      510.64      569.54     19.96 o 
   7   3   4      494.93      462.82     28.41 o 
   8   3   4      518.11      601.09     50.86 o 
   9   3   4       34.58       47.05     12.79 o 
  10   3   4      244.76      244.89     24.97 o 
  11   3   4       66.16       78.02     15.27 o 
  12   3   4       20.13       31.49      8.03 o 
 -12   4   4       36.31       24.43      9.08 o 
 -11   4   4       11.22       27.91     10.76 o 
 -10   4   4      252.99      210.43     20.18 o 
  -9   4   4      640.26      566.58     38.34 o 
  -8   4   4      306.61      314.82     19.01 o 
  -7   4   4     2559.35     2471.40     34.59 o 
  -6   4   4      259.55      294.62     10.32 o 
  -5   4   4      683.74      638.96     10.35 o 
  -4   4   4      188.96      215.15     13.05 o 
  -3   4   4     2095.05     2407.99     30.84 o 
  -2   4   4    10207.80     9669.86    120.90 o 
  -1   4   4     5483.47     5224.31     40.47 o 
   0   4   4    70764.86    67278.38    854.41 o 
   1   4   4     5497.52     5380.27     38.97 o 
   2   4   4    10237.69     9667.21     58.94 o 
   3   4   4     2061.27     2354.52     42.91 o 
   4   4   4      193.14      235.86     15.05 o 
   5   4   4      658.79      609.60      9.16 o 
   6   4   4      256.85      297.47     16.53 o 
   7   4   4     2601.95     2558.70     39.00 o 
   8   4   4      311.80      292.53     19.80 o 
   9   4   4      628.17      564.59     38.82 o 
  10   4   4      257.30      218.35     22.19 o 
  11   4   4       11.92       21.63      6.87 o 
  12   4   4       34.73       27.04     10.20 o 
 -12   5   4       16.41       23.49      7.41 o 
 -11   5   4       93.41      101.67     29.60 o 
 -10   5   4      288.49      263.18     25.01 o 
  -9   5   4      362.55      365.84     25.65 o 
  -8   5   4     1344.64     1473.99     43.25 o 
  -7   5   4       50.39       50.69      6.73 o 
  -6   5   4      697.66      713.51     19.75 o 
  -5   5   4      205.82      157.63     14.69 o 
  -4   5   4     1098.53     1121.74     21.37 o 
  -3   5   4     7000.81     7470.56     77.91 o 
  -2   5   4      292.63      272.83      6.87 o 
  -1   5   4     7091.58     7220.16     45.96 o 
   0   5   4     6856.18     6742.43     41.57 o 
   1   5   4     6980.32     7183.14     45.35 o 
   2   5   4      274.36      255.89      6.64 o 
   3   5   4     7053.60     7430.43     88.21 o 
   4   5   4     1143.79     1212.77     24.41 o 
   5   5   4      208.38      173.48     13.41 o 
   6   5   4      690.38      647.78     24.09 o 
   7   5   4       51.02       45.75      5.72 o 
   8   5   4     1333.13     1381.51     26.50 o 
   9   5   4      372.02      349.04     26.22 o 
  10   5   4      291.88      379.79     34.95 o 
  11   5   4       92.72      113.48     15.57 o 
  12   5   4       16.37       28.39     18.38 o 
 -12   6   4      184.25      200.19     26.61 o 
 -11   6   4       16.66       24.14      6.45 o 
 -10   6   4       73.58       90.64      9.76 o 
  -9   6   4      177.80      212.30     20.08 o 
  -8   6   4      407.16      404.57     25.97 o 
  -7   6   4      346.79      329.71     23.34 o 
  -6   6   4      680.27      767.05     28.06 o 
  -5   6   4     1153.12     1171.70     16.07 o 
  -4   6   4      426.16      389.89      6.54 o 
  -3   6   4      417.67      420.81     15.37 o 
  -2   6   4      616.77      560.80     18.54 o 
  -1   6   4     6762.10     6923.71     53.11 o 
   0   6   4      506.93      462.08     11.40 o 
   1   6   4     6784.66     6912.49     39.50 o 
   2   6   4      614.79      547.91      8.62 o 
   3   6   4      414.52      437.84     14.82 o 
   4   6   4      447.73      434.53     27.94 o 
   5   6   4     1144.69     1144.71     32.59 o 
   6   6   4      663.07      646.80     25.53 o 
   7   6   4      343.45      332.54     17.86 o 
   8   6   4      396.33      355.38     27.20 o 
   9   6   4      178.87      161.93     13.30 o 
  10   6   4       71.21       80.33     14.30 o 
  11   6   4       16.83       17.44      7.16 o 
  12   6   4      186.18      168.91     41.16 o 
 -11   7   4       57.14       72.13     13.85 o 
 -10   7   4       43.60       68.40     10.81 o 
  -9   7   4      217.35      220.41     18.38 o 
  -8   7   4      404.09      400.91     29.64 o 
  -7   7   4      738.59      742.44     45.36 o 
  -6   7   4      623.02      577.94     22.45 o 
  -5   7   4      216.85      234.39     18.02 o 
  -4   7   4      312.81      300.69      6.15 o 
  -3   7   4     1246.59     1232.81     19.27 o 
  -2   7   4      648.70      682.38     13.26 o 
  -1   7   4      944.06      903.08     14.42 o 
   0   7   4     4720.22     5048.79     61.14 o 
   1   7   4      941.58      881.10     15.78 o 
   2   7   4      629.74      670.47     11.76 o 
   3   7   4     1250.49     1203.59     19.25 o 
   4   7   4      293.71      275.08     17.46 o 
   5   7   4      223.90      237.44     11.97 o 
   6   7   4      619.05      623.97     31.07 o 
   7   7   4      743.04      646.25     42.79 o 
   8   7   4      392.08      386.67     28.95 o 
   9   7   4      216.38      196.60     17.67 o 
  10   7   4       47.61       59.73     12.08 o 
  11   7   4       56.88       79.80     13.12 o 
 -11   8   4      102.61       96.11     12.26 o 
 -10   8   4       22.15       30.62      8.09 o 
  -9   8   4      110.79       85.13     11.76 o 
  -8   8   4      147.80      157.35     17.60 o 
  -7   8   4      461.43      470.78     31.89 o 
  -6   8   4       48.43       46.27      5.41 o 
  -5   8   4      168.03      152.33     11.16 o 
  -4   8   4      397.45      430.05     36.99 o 
  -3   8   4      483.65      457.56     13.07 o 
  -2   8   4      264.28      238.70      7.10 o 
  -1   8   4      594.76      600.49      9.37 o 
   0   8   4     4023.86     4523.22     49.21 o 
   1   8   4      588.79      581.76     12.23 o 
   2   8   4      262.33      237.73     11.46 o 
   3   8   4      485.53      452.41      9.45 o 
   4   8   4      400.53      416.35     25.08 o 
   5   8   4      168.79      167.30     12.43 o 
   6   8   4       43.77       49.07      5.95 o 
   7   8   4      455.18      434.94     25.64 o 
   8   8   4      147.86      122.53     12.16 o 
   9   8   4      106.50       87.67     11.95 o 
  10   8   4       22.08       31.04      8.52 o 
  11   8   4      104.54       95.92     13.35 o 
 -11   9   4      164.74      158.74     19.05 o 
 -10   9   4       72.54       68.88      8.92 o 
  -9   9   4       72.56       52.80      9.81 o 
  -8   9   4       45.92       48.90      6.81 o 
  -7   9   4      464.37      468.05     29.64 o 
  -6   9   4      858.20      946.67     66.98 o 
  -5   9   4      281.36      325.46     24.35 o 
  -4   9   4      181.39      178.13     15.91 o 
  -3   9   4      834.15      795.97     18.60 o 
  -2   9   4      300.28      272.34      7.00 o 
  -1   9   4     2256.36     2230.40     25.30 o 
   0   9   4     1901.43     1956.47     36.11 o 
   1   9   4     2273.35     2261.79     27.89 o 
   2   9   4      289.67      255.65      8.50 o 
   3   9   4      824.73      733.57     12.19 o 
   4   9   4      185.64      184.35     18.05 o 
   5   9   4      288.55      323.28     20.29 o 
   6   9   4      863.98      784.31     40.38 o 
   7   9   4      468.08      450.55     29.02 o 
   8   9   4       45.51       53.41     19.53 o 
   9   9   4       70.58       65.07     12.83 o 
  10   9   4       70.27       62.57     13.91 o 
  11   9   4      163.51      134.93     27.99 o 
 -11  10   4       37.54       38.73      9.65 o 
 -10  10   4       42.19       68.77     10.10 o 
  -9  10   4       95.46       99.89     14.06 o 
  -8  10   4       59.58       64.31     11.36 o 
  -7  10   4      309.31      317.43     28.96 o 
  -6  10   4      265.36      264.87     16.81 o 
  -5  10   4     1012.34     1049.32     27.08 o 
  -4  10   4       82.46       88.05      7.89 o 
  -3  10   4      713.54      747.26     15.73 o 
  -2  10   4      328.80      398.11      9.62 o 
  -1  10   4      413.48      367.18     11.27 o 
   0  10   4      813.45      891.20     13.04 o 
   1  10   4      422.12      388.07     19.78 o 
   2  10   4      333.98      359.35     12.58 o 
   3  10   4      696.61      714.81     15.15 o 
   4  10   4       87.83       81.64      6.33 o 
   5  10   4     1012.67     1090.13     25.12 o 
   6  10   4      259.30      238.86     19.38 o 
   7  10   4      302.32      313.32     24.98 o 
   8  10   4       61.28       48.32     10.52 o 
   9  10   4       97.18       90.21     18.45 o 
  10  10   4       41.83       47.38     19.12 o 
  11  10   4       37.26       70.08     16.86 o 
 -10  11   4       68.23       62.89     11.28 o 
  -9  11   4       28.36       22.62      5.87 o 
  -8  11   4      234.16      251.42     18.14 o 
  -7  11   4        2.83       19.08      5.96 o 
  -6  11   4      436.03      461.83     30.43 o 
  -5  11   4       95.48       87.84     11.21 o 
  -4  11   4      373.35      369.59     26.45 o 
  -3  11   4      270.24      287.69     25.19 o 
  -2  11   4      213.17      212.77     16.69 o 
  -1  11   4      199.13      219.67     13.30 o 
   0  11   4        4.73       15.44      3.05 o 
   1  11   4      195.13      235.36     13.26 o 
   2  11   4      209.43      210.03     10.93 o 
   3  11   4      273.14      241.82     12.40 o 
   4  11   4      359.94      342.23     21.73 o 
   5  11   4       91.29       67.65      8.21 o 
   6  11   4      432.86      396.29     30.06 o 
   7  11   4        3.46       17.66      5.44 o 
   8  11   4      231.32      251.08     22.57 o 
   9  11   4       28.98       40.33     11.28 o 
  10  11   4       65.90       69.08     24.56 o 
 -10  12   4      100.97       58.89     15.51 o 
  -9  12   4       79.72       76.49     13.56 o 
  -8  12   4       58.21       57.28      9.82 o 
  -7  12   4       83.67       86.97      9.44 o 
  -6  12   4      134.18      160.63     13.76 o 
  -5  12   4       18.83       45.19      6.62 o 
  -4  12   4      375.72      408.11     25.63 o 
  -3  12   4        2.65       10.18      4.13 o 
  -2  12   4       16.96       14.04      4.64 o 
  -1  12   4      453.05      530.60     22.10 o 
   0  12   4     1426.41     1404.67     23.54 o 
   1  12   4      459.36      539.30     27.21 o 
   2  12   4       15.83       19.74      2.70 o 
   3  12   4        2.88       18.32      3.76 o 
   4  12   4      377.87      351.66     24.63 o 
   5  12   4       17.51       35.70      9.73 o 
   6  12   4      128.26      148.37     14.38 o 
   7  12   4       85.90       95.29      8.81 o 
   8  12   4       57.25       40.22     10.81 o 
   9  12   4       81.76      106.61     18.89 o 
  10  12   4      101.46       63.61     25.01 o 
 -10  13   4        9.70       25.97     10.59 o 
  -9  13   4      178.55      176.85     19.33 o 
  -8  13   4       13.72       10.24      4.44 o 
  -7  13   4       71.36       62.57      9.46 o 
  -6  13   4      147.21      163.64     17.92 o 
  -5  13   4       61.92       61.07      8.86 o 
  -4  13   4      787.74      809.27     53.31 o 
  -3  13   4       21.80       16.69      9.02 o 
  -2  13   4      658.81      703.02     45.21 o 
  -1  13   4       40.85       50.58      5.69 o 
   0  13   4        1.33       15.97      3.33 o 
   1  13   4       45.54       45.96      4.45 o 
   2  13   4      664.28      706.10     28.86 o 
   3  13   4       23.26       26.75      4.51 o 
   4  13   4      781.30      813.87     27.17 o 
   5  13   4       59.77       65.89      7.18 o 
   6  13   4      149.28      154.12     15.58 o 
   7  13   4       71.12       86.82     16.56 o 
   8  13   4       13.32       32.18      8.95 o 
   9  13   4      179.18      153.92     27.80 o 
  10  13   4        9.15       29.70     12.64 o 
  -9  14   4       80.70       74.44     10.05 o 
  -8  14   4       40.61       37.11      7.42 o 
  -7  14   4       32.76       28.68      9.01 o 
  -6  14   4      568.40      577.30     40.74 o 
  -5  14   4       15.70       25.39      5.20 o 
  -4  14   4       30.12       39.12      6.91 o 
  -3  14   4       84.95       66.58      8.03 o 
  -2  14   4      833.66      851.82     76.70 o 
  -1  14   4       78.14       98.46     11.05 o 
   0  14   4      112.63      104.86     10.07 o 
   1  14   4       82.10       75.04      6.31 o 
   2  14   4      839.83      806.85     30.58 o 
   3  14   4       79.67       66.64      7.58 o 
   4  14   4       31.79       54.28      7.28 o 
   5  14   4       16.20       31.54      8.72 o 
   6  14   4      578.63      540.33     37.80 o 
   7  14   4       33.58       27.86      9.19 o 
   8  14   4       40.03       36.06      9.47 o 
   9  14   4       79.20       88.70     15.25 o 
  -9  15   4       16.48       25.76      8.51 o 
  -8  15   4       16.66       40.55      8.36 o 
  -7  15   4      175.36      166.87     17.52 o 
  -6  15   4      430.97      393.33     36.91 o 
  -5  15   4       33.95       35.45      7.35 o 
  -4  15   4      168.04      153.03     14.22 o 
  -3  15   4       22.18       31.40      5.02 o 
  -2  15   4      100.25      126.75     10.91 o 
  -1  15   4      272.76      276.48     19.56 o 
   0  15   4        6.25       12.53      3.26 o 
   1  15   4      272.12      280.81     18.32 o 
   2  15   4       95.78      115.45      9.62 o 
   3  15   4       22.48       26.08      7.22 o 
   4  15   4      163.42      134.64     11.44 o 
   5  15   4       33.13       52.61      9.62 o 
   6  15   4      429.03      416.20     37.93 o 
   7  15   4      170.85      146.40     16.87 o 
   8  15   4       17.20       12.18     10.42 o 
   9  15   4       16.08       23.98     10.62 o 
  -8  16   4        5.83       19.68      6.99 o 
  -7  16   4       41.58       47.90     11.32 o 
  -6  16   4      105.17      102.27     13.26 o 
  -5  16   4       28.54       50.41      8.23 o 
  -4  16   4       37.70       34.99      5.99 o 
  -3  16   4      241.50      236.88     19.47 o 
  -2  16   4      273.90      268.23     20.36 o 
  -1  16   4       75.41       71.03      7.56 o 
   0  16   4        7.15       16.14      4.93 o 
   1  16   4       76.87       58.71      9.36 o 
   2  16   4      273.68      266.57     18.53 o 
   3  16   4      235.59      205.55     18.85 o 
   4  16   4       37.34       31.50      6.86 o 
   5  16   4       28.07       35.84      6.17 o 
   6  16   4      104.81       84.78     12.39 o 
   7  16   4       42.80       52.27     10.32 o 
   8  16   4        5.54       22.83      6.90 o 
  -7  17   4        8.36       17.61      6.27 o 
  -6  17   4      108.05       93.90     10.18 o 
  -5  17   4       67.33       87.68     15.38 o 
  -4  17   4       63.99       67.15     11.51 o 
  -3  17   4       18.15       22.10      6.41 o 
  -2  17   4       19.72       27.03      5.68 o 
  -1  17   4       27.29       19.91      8.06 o 
   0  17   4       11.43       19.77      5.71 o 
   1  17   4       28.84       35.31      7.26 o 
   2  17   4       20.23       29.19      6.62 o 
   3  17   4       18.47       18.02      6.16 o 
   4  17   4       62.30       69.52     10.19 o 
   5  17   4       65.58       67.73     11.14 o 
   6  17   4      106.27       91.42     11.36 o 
   7  17   4        9.00       31.71      9.04 o 
  -7  18   4       28.92       48.70     12.14 o 
  -6  18   4      153.80      167.48     24.60 o 
  -5  18   4       23.93       29.95      8.88 o 
  -4  18   4       26.46       43.91      9.50 o 
  -3  18   4       48.40       51.29     11.07 o 
  -2  18   4      190.28      245.69     37.47 o 
  -1  18   4       16.84       25.77      6.74 o 
   0  18   4      282.42      308.14     25.02 o 
   1  18   4       16.98       14.72      4.42 o 
   2  18   4      189.73      212.58     17.59 o 
   3  18   4       49.52       37.50      6.66 o 
   4  18   4       27.13       29.55      5.38 o 
   5  18   4       23.06       32.22      6.61 o 
   6  18   4      156.24      108.54     18.88 o 
   7  18   4       28.60       31.53      8.19 o 
  -6  19   4        2.20       21.44      9.62 o 
  -5  19   4       92.05       92.90     13.60 o 
  -4  19   4       21.39       16.91      8.12 o 
  -3  19   4       63.69       57.98      7.97 o 
  -2  19   4       69.82       67.17     14.80 o 
  -1  19   4      279.94      257.00     23.09 o 
   0  19   4      189.05      180.30     19.31 o 
   1  19   4      283.56      282.32     23.80 o 
   2  19   4       71.09       47.50      9.53 o 
   3  19   4       63.98       47.45      6.13 o 
   4  19   4       21.00       25.77     11.44 o 
   5  19   4       89.85       61.58     10.13 o 
   6  19   4        2.16       19.16      8.84 o 
  -5  20   4        7.38       21.85      7.36 o 
  -4  20   4       54.11       57.80     12.01 o 
  -3  20   4       27.09       37.38     11.20 o 
  -2  20   4        5.72       17.24      4.96 o 
  -1  20   4       44.73       42.98      7.97 o 
   0  20   4      148.71      196.41     18.69 o 
   1  20   4       45.77       55.38     15.75 o 
   2  20   4        5.82        8.55      4.42 o 
   3  20   4       25.73       32.74      7.95 o 
   4  20   4       53.89       62.79     14.95 o 
   5  20   4        7.38       25.11      7.54 o 
  -3  21   4       59.62       62.48     12.24 o 
  -2  21   4        4.08       22.21      9.51 o 
  -1  21   4      118.32       93.29     16.74 o 
   0  21   4       29.57       24.04      9.18 o 
   1  21   4      117.30       85.20     10.31 o 
   2  21   4        4.22       23.14      8.20 o 
   3  21   4       59.25       63.23     13.32 o 
   0  22   4       12.42       18.62      6.57 o 
   1   0   5      595.88      556.70     10.41 o 
   2   0   5     1355.25     1210.10     20.45 o 
   3   0   5     2198.23     2116.41     40.33 o 
   4   0   5      502.41      453.88     13.56 o 
   5   0   5       68.86       60.18      6.32 o 
   6   0   5      571.24      572.25     19.22 o 
   7   0   5        0.07        7.81      2.89 o 
   8   0   5      371.12      355.20     21.45 o 
   9   0   5       45.92       59.03      7.03 o 
  10   0   5      107.97      105.67     11.21 o 
  11   0   5       56.41       40.78     12.14 o 
  12   0   5        0.01       29.87     21.31 o 
 -12   1   5      257.31      350.71    100.61 o 
 -11   1   5        4.11       32.32     16.69 o 
 -10   1   5       66.53       78.87     13.91 o 
  -9   1   5      731.03      665.52     43.73 o 
  -8   1   5     1454.97     1557.17     27.82 o 
  -7   1   5      102.43      107.68      7.63 o 
  -6   1   5       94.20       86.61      6.20 o 
  -5   1   5      662.11      643.88     15.16 o 
  -4   1   5     1035.78     1059.53     15.93 o 
  -3   1   5       33.05       40.24      3.83 o 
  -2   1   5     3204.68     3163.44     43.71 o 
  -1   1   5     7132.09     6721.91     73.54 o 
   0   1   5     1627.58     1598.77     19.82 o 
   1   1   5     7072.67     6584.19     58.19 o 
   2   1   5     3176.07     3085.81     37.62 o 
   3   1   5       35.29       40.30      3.48 o 
   4   1   5     1012.20     1048.00     19.28 o 
   5   1   5      686.42      683.12     18.11 o 
   6   1   5       85.72       72.19      8.49 o 
   7   1   5       95.04      101.17      7.98 o 
   8   1   5     1476.71     1467.56     41.20 o 
   9   1   5      729.38      667.47     23.93 o 
  10   1   5       67.23       63.48      9.13 o 
  11   1   5        4.04       20.92     10.97 o 
  12   1   5      256.66      274.52     81.87 o 
 -12   2   5       53.89       78.17     17.71 o 
 -11   2   5       56.33       58.68     12.81 o 
 -10   2   5      283.04      323.27     29.19 o 
  -9   2   5      184.40      164.51     13.62 o 
  -8   2   5     2980.81     2919.30     43.22 o 
  -7   2   5      139.44      156.41     10.70 o 
  -6   2   5      180.41      181.77     12.20 o 
  -5   2   5       76.97      102.36      7.43 o 
  -4   2   5      229.30      277.06     10.76 o 
  -3   2   5     9756.83    10276.48    103.36 o 
  -2   2   5     3286.32     3179.14     38.33 o 
  -1   2   5      243.89      215.58      7.85 o 
   0   2   5      164.91      141.17     10.38 o 
   1   2   5      238.35      229.80      8.44 o 
   2   2   5     3305.98     3233.55     43.02 o 
   3   2   5     9734.02    10202.69    129.18 o 
   4   2   5      237.65      276.57     19.82 o 
   5   2   5       87.20      104.90      6.50 o 
   6   2   5      178.41      210.71     13.33 o 
   7   2   5      132.71      138.74     11.64 o 
   8   2   5     2989.87     2981.40     49.83 o 
   9   2   5      183.30      162.63     15.75 o 
  10   2   5      267.59      282.42     41.27 o 
  11   2   5       56.66       66.74      9.69 o 
 -12   3   5      114.04       94.28     25.42 o 
 -11   3   5       60.86       38.52     11.69 o 
 -10   3   5      104.23       99.50     16.09 o 
  -9   3   5     1355.64     1324.96     36.61 o 
  -8   3   5     1392.91     1270.82     37.04 o 
  -7   3   5      683.34      765.81     19.24 o 
  -6   3   5      533.21      541.62     16.91 o 
  -5   3   5     1477.89     1525.30     17.40 o 
  -4   3   5     2843.37     3326.80     34.29 o 
  -3   3   5     1736.00     1847.64     23.43 o 
  -2   3   5      103.33      114.07      4.48 o 
  -1   3   5     9543.42     9267.94    142.55 o 
   0   3   5      337.52      333.73      7.16 o 
   1   3   5     9627.73     9355.43     59.68 o 
   2   3   5       96.03       99.18      4.92 o 
   3   3   5     1732.31     1880.24     24.70 o 
   4   3   5     2898.98     3312.35     41.27 o 
   5   3   5     1469.25     1502.77     21.67 o 
   6   3   5      529.27      580.61     43.48 o 
   7   3   5      699.50      835.08     32.31 o 
   8   3   5     1365.72     1283.78     49.84 o 
   9   3   5     1349.46     1324.22     26.75 o 
  10   3   5      109.16      129.23     20.52 o 
  11   3   5       58.36       52.14     18.10 o 
 -12   4   5      155.98      180.85     26.33 o 
 -11   4   5       63.48       57.95     11.78 o 
 -10   4   5       13.00       25.21      7.42 o 
  -9   4   5       91.78       93.06     10.48 o 
  -8   4   5      303.74      314.75     22.96 o 
  -7   4   5      441.33      422.25     13.99 o 
  -6   4   5      432.50      403.88     23.60 o 
  -5   4   5      267.02      262.71     15.60 o 
  -4   4   5     2574.42     2712.83     31.38 o 
  -3   4   5      658.81      632.35      8.01 o 
  -2   4   5      875.50      700.34     12.50 o 
  -1   4   5        8.97        8.83      1.87 o 
   0   4   5      150.21      155.06      8.66 o 
   1   4   5        8.27        8.05      1.86 o 
   2   4   5      867.75      696.36     14.23 o 
   3   4   5      667.34      677.97     14.96 o 
   4   4   5     2526.28     2591.73     34.53 o 
   5   4   5      271.64      230.32     19.00 o 
   6   4   5      426.60      439.78     28.49 o 
   7   4   5      453.07      442.18     23.45 o 
   8   4   5      301.96      290.61     20.27 o 
   9   4   5       96.89       92.32      9.44 o 
  10   4   5       11.82       24.58     10.16 o 
  11   4   5       60.65       80.80     14.41 o 
  12   4   5      154.53      170.35     52.82 o 
 -12   5   5      298.46      269.89     36.42 o 
 -11   5   5      330.59      375.70     44.37 o 
 -10   5   5        7.34        9.51      6.07 o 
  -9   5   5      512.93      522.30     32.60 o 
  -8   5   5      573.41      536.59     31.61 o 
  -7   5   5        4.46       23.25      5.59 o 
  -6   5   5      565.23      538.66     18.13 o 
  -5   5   5       64.30       52.26      4.32 o 
  -4   5   5     1338.14     1397.04     19.95 o 
  -3   5   5     2324.97     2369.44     31.38 o 
  -2   5   5    11700.23    11694.09     99.86 o 
  -1   5   5     7978.62     7994.92     41.96 o 
   0   5   5       31.34       30.01      2.57 o 
   1   5   5     7958.28     7910.68     98.86 o 
   2   5   5    11731.26    11726.72    164.83 o 
   3   5   5     2368.36     2363.36     49.19 o 
   4   5   5     1325.04     1359.57     19.55 o 
   5   5   5       65.66       67.30      6.16 o 
   6   5   5      587.99      581.35     30.72 o 
   7   5   5        3.91        9.69      3.81 o 
   8   5   5      582.14      534.19     17.96 o 
   9   5   5      513.14      486.42     42.76 o 
  10   5   5        8.42       22.72      6.55 o 
  11   5   5      325.77      374.84     40.15 o 
  12   5   5      293.00      281.99     40.85 o 
 -12   6   5       87.75      108.25     19.14 o 
 -11   6   5       61.87       65.22     10.52 o 
 -10   6   5      379.45      435.66     36.32 o 
  -9   6   5       75.74       84.26     13.46 o 
  -8   6   5      538.45      561.31     31.54 o 
  -7   6   5      900.82      830.57     53.99 o 
  -6   6   5     1237.56     1342.33     25.23 o 
  -5   6   5       38.06       37.41      4.26 o 
  -4   6   5       58.04       72.81      5.53 o 
  -3   6   5      353.97      381.94      8.24 o 
  -2   6   5     1730.32     1760.97     20.17 o 
  -1   6   5       28.44       45.05      4.45 o 
   0   6   5     1198.27     1391.21     16.80 o 
   1   6   5       30.77       43.34      3.38 o 
   2   6   5     1754.29     1797.97     19.31 o 
   3   6   5      338.65      385.24     22.87 o 
   4   6   5       62.93       72.11      7.81 o 
   5   6   5       42.74       35.11      4.89 o 
   6   6   5     1223.03     1323.02     23.60 o 
   7   6   5      904.73      883.44     24.42 o 
   8   6   5      546.12      553.30     36.69 o 
   9   6   5       76.61       58.91     10.02 o 
  10   6   5      385.34      341.44     34.12 o 
  11   6   5       60.90       34.41     10.12 o 
  12   6   5       86.80      114.45     29.36 o 
 -11   7   5        2.53       19.15      9.30 o 
 -10   7   5        2.04       20.13      6.41 o 
  -9   7   5      578.07      568.65     40.86 o 
  -8   7   5      376.83      376.55     30.81 o 
  -7   7   5      482.74      474.23     35.94 o 
  -6   7   5      474.10      478.48     32.47 o 
  -5   7   5       67.89       55.28      6.88 o 
  -4   7   5      339.69      360.45     13.32 o 
  -3   7   5        7.32        8.73      2.44 o 
  -2   7   5      489.30      554.82     10.21 o 
  -1   7   5      636.15      588.43      7.90 o 
   0   7   5     4108.43     3972.93     43.17 o 
   1   7   5      647.18      619.48     11.25 o 
   2   7   5      496.55      564.60      9.56 o 
   3   7   5        8.81        9.16      2.66 o 
   4   7   5      353.97      391.04     25.39 o 
   5   7   5       68.53       58.42      5.00 o 
   6   7   5      489.94      507.18     25.80 o 
   7   7   5      481.80      459.89     31.01 o 
   8   7   5      364.37      353.47     31.56 o 
   9   7   5      584.83      605.74     53.32 o 
  10   7   5        2.15       18.51     16.99 o 
  11   7   5        2.81       28.29      8.63 o 
 -11   8   5        1.04       11.18      9.42 o 
 -10   8   5       20.27       16.79      6.18 o 
  -9   8   5      618.47      658.63     47.35 o 
  -8   8   5       54.02       71.67      9.44 o 
  -7   8   5     1033.58     1053.60     30.82 o 
  -6   8   5      363.79      346.51     29.13 o 
  -5   8   5      462.71      461.01     32.19 o 
  -4   8   5      680.83      702.05     22.96 o 
  -3   8   5      179.43      162.27     11.54 o 
  -2   8   5     3428.99     3432.53     51.57 o 
  -1   8   5       16.97       26.33      2.49 o 
   0   8   5       23.42       29.80      4.10 o 
   1   8   5       17.55       31.19      2.62 o 
   2   8   5     3447.90     3561.59     48.30 o 
   3   8   5      172.25      156.18      4.01 o 
   4   8   5      648.39      712.73     19.77 o 
   5   8   5      469.86      460.14     23.64 o 
   6   8   5      362.45      338.12     26.71 o 
   7   8   5     1040.15     1032.65     23.69 o 
   8   8   5       52.78       82.60     12.34 o 
   9   8   5      612.71      580.45     52.70 o 
  10   8   5       19.31       27.46      8.62 o 
  11   8   5        1.33       20.81      7.44 o 
 -11   9   5       90.08      100.59     15.37 o 
 -10   9   5      142.41      118.89     21.95 o 
  -9   9   5       32.97       40.54      6.29 o 
  -8   9   5       52.91       53.19     12.14 o 
  -7   9   5      102.83      106.83     11.71 o 
  -6   9   5      348.11      312.06     26.73 o 
  -5   9   5      214.00      224.54     16.74 o 
  -4   9   5      222.54      255.52     21.78 o 
  -3   9   5     1419.15     1436.03     22.92 o 
  -2   9   5     4594.58     4811.69     50.26 o 
  -1   9   5      716.75      762.33     16.32 o 
   0   9   5        4.15       13.25      3.02 o 
   1   9   5      733.76      790.81     10.03 o 
   2   9   5     4596.04     4900.57     52.11 o 
   3   9   5     1393.51     1437.42     22.09 o 
   4   9   5      225.15      238.49     16.04 o 
   5   9   5      220.80      219.73     15.83 o 
   6   9   5      342.22      301.58     17.84 o 
   7   9   5      105.79       97.75     10.01 o 
   8   9   5       55.71       52.85     15.41 o 
   9   9   5       31.56       34.42      8.29 o 
  10   9   5      140.40      114.82     14.44 o 
  11   9   5       89.25       54.50     29.20 o 
 -11  10   5       66.22       92.64     11.46 o 
 -10  10   5      145.92      159.64     25.68 o 
  -9  10   5       17.64       28.97      7.07 o 
  -8  10   5        4.31       17.61      6.74 o 
  -7  10   5      381.24      434.10     30.39 o 
  -6  10   5      140.90      144.22     14.12 o 
  -5  10   5       95.46       87.64     11.16 o 
  -4  10   5      611.92      494.05     18.17 o 
  -3  10   5     1973.48     2038.53     80.57 o 
  -2  10   5      151.07      147.01      6.24 o 
  -1  10   5     1099.51     1052.23     19.71 o 
   0  10   5       12.82       14.14      2.49 o 
   1  10   5     1126.21     1090.68     27.47 o 
   2  10   5      146.19      156.42      9.85 o 
   3  10   5     1958.63     2034.78     25.71 o 
   4  10   5      628.32      559.38     33.25 o 
   5  10   5      100.96       89.16      7.64 o 
   6  10   5      141.43      144.79     12.25 o 
   7  10   5      376.00      422.49     47.94 o 
   8  10   5        5.68       12.03     10.30 o 
   9  10   5       17.39       18.06      7.61 o 
  10  10   5      144.22      136.84     35.12 o 
  11  10   5       65.69       64.96     13.32 o 
 -10  11   5       45.30       45.76      8.20 o 
  -9  11   5       11.08       17.42      6.66 o 
  -8  11   5       41.07       44.07      7.20 o 
  -7  11   5      959.31      885.90     59.08 o 
  -6  11   5      158.43      202.48     25.47 o 
  -5  11   5      197.14      228.57     18.26 o 
  -4  11   5      249.73      259.41     18.64 o 
  -3  11   5       87.55       85.79     12.07 o 
  -2  11   5       34.80       31.08      4.08 o 
  -1  11   5       57.80       65.86      4.49 o 
   0  11   5      574.86      581.63     15.49 o 
   1  11   5       62.11       63.14      4.99 o 
   2  11   5       32.19       23.53      3.47 o 
   3  11   5       89.44       86.83      6.15 o 
   4  11   5      250.41      265.10     15.02 o 
   5  11   5      194.54      204.64     13.80 o 
   6  11   5      163.87      186.70     14.51 o 
   7  11   5      965.87     1033.63     94.04 o 
   8  11   5       40.23       51.32     11.17 o 
   9  11   5       10.39       12.01      6.44 o 
  10  11   5       45.53       23.60     10.20 o 
 -10  12   5       22.21       26.67      7.07 o 
  -9  12   5       78.88       99.41     13.02 o 
  -8  12   5       19.88       24.01      6.87 o 
  -7  12   5      362.64      354.56     29.20 o 
  -6  12   5      165.27      166.80     14.68 o 
  -5  12   5      976.42     1047.96    123.30 o 
  -4  12   5      292.76      324.15     28.10 o 
  -3  12   5       32.25       39.32      5.80 o 
  -2  12   5      297.56      376.42     27.06 o 
  -1  12   5       59.95       62.96      4.56 o 
   0  12   5       57.27       47.87      4.15 o 
   1  12   5       56.55       71.55      5.29 o 
   2  12   5      297.43      329.17     18.27 o 
   3  12   5       33.55       39.64      4.28 o 
   4  12   5      289.07      306.24     20.99 o 
   5  12   5      970.69     1057.39     21.87 o 
   6  12   5      169.71      158.84     17.62 o 
   7  12   5      359.45      326.47     35.18 o 
   8  12   5       20.67       42.75      9.20 o 
   9  12   5       79.56       83.52     23.51 o 
  10  12   5       22.56       29.54      7.84 o 
 -10  13   5       10.54       32.07      8.56 o 
  -9  13   5        8.73       22.57      6.62 o 
  -8  13   5       31.11       41.58      7.17 o 
  -7  13   5       42.26       45.96      9.65 o 
  -6  13   5      477.54      477.95     29.28 o 
  -5  13   5      129.33      135.96     19.37 o 
  -4  13   5       93.99       89.77     12.37 o 
  -3  13   5       59.77       61.55      8.83 o 
  -2  13   5      798.97      812.38     50.63 o 
  -1  13   5       46.42       43.41      5.26 o 
   0  13   5      333.96      356.16     17.72 o 
   1  13   5       45.54       57.73      6.52 o 
   2  13   5      796.79      829.72     17.96 o 
   3  13   5       55.26       53.86      5.41 o 
   4  13   5       96.44      105.91     11.11 o 
   5  13   5      133.81      107.85      9.79 o 
   6  13   5      470.48      502.73     49.04 o 
   7  13   5       44.16       51.90      9.57 o 
   8  13   5       32.31       25.69      9.31 o 
   9  13   5        8.35       33.10      9.67 o 
  10  13   5       11.02       33.49     11.25 o 
  -9  14   5       13.06       25.38      7.89 o 
  -8  14   5       39.02       40.17      7.56 o 
  -7  14   5       40.66       31.47      9.68 o 
  -6  14   5       71.27       69.30      9.45 o 
  -5  14   5      171.15      174.44     18.13 o 
  -4  14   5      122.03      116.33     13.92 o 
  -3  14   5      300.39      287.63     22.27 o 
  -2  14   5      599.14      640.01     38.28 o 
  -1  14   5       18.86       26.97      5.91 o 
   0  14   5      650.59      623.04     34.84 o 
   1  14   5       18.15       25.48      3.99 o 
   2  14   5      599.57      610.68     30.68 o 
   3  14   5      298.73      272.67     15.51 o 
   4  14   5      118.08      119.13      8.87 o 
   5  14   5      167.60      174.08     13.96 o 
   6  14   5       72.11       57.71      8.64 o 
   7  14   5       42.63       35.48      9.38 o 
   8  14   5       38.17       41.29     11.46 o 
   9  14   5       13.12       25.82      8.15 o 
  -9  15   5        3.34       15.32     17.91 o 
  -8  15   5      100.11       98.69     17.66 o 
  -7  15   5      242.96      264.72     39.35 o 
  -6  15   5      575.28      614.98     44.55 o 
  -5  15   5      395.02      425.39     30.91 o 
  -4  15   5      133.60      161.92     13.81 o 
  -3  15   5       77.94       96.10      8.96 o 
  -2  15   5        7.00       21.61      4.76 o 
  -1  15   5       29.49       40.97      9.39 o 
   0  15   5       67.46       72.53     11.96 o 
   1  15   5       28.05       38.61      5.02 o 
   2  15   5        7.92       18.23      3.17 o 
   3  15   5       81.67       83.91      8.55 o 
   4  15   5      135.98      161.55     15.16 o 
   5  15   5      393.79      399.59     30.92 o 
   6  15   5      567.31      561.73     39.32 o 
   7  15   5      244.88      243.88     26.84 o 
   8  15   5       99.44       74.52     12.22 o 
   9  15   5        3.75       23.17      6.62 o 
  -8  16   5       25.89       31.75      9.21 o 
  -7  16   5      307.16      290.41     34.52 o 
  -6  16   5      106.90      121.54     15.60 o 
  -5  16   5       50.25       42.11      9.05 o 
  -4  16   5      236.34      263.27     19.31 o 
  -3  16   5      183.60      201.87     21.32 o 
  -2  16   5      115.58      133.30     18.81 o 
  -1  16   5       53.04       63.46      8.57 o 
   0  16   5      308.74      341.42     28.85 o 
   1  16   5       52.77       74.17      8.79 o 
   2  16   5      113.43      125.06     10.12 o 
   3  16   5      182.26      196.25     14.06 o 
   4  16   5      234.28      270.50     17.87 o 
   5  16   5       48.66       58.61      9.75 o 
   6  16   5      109.04      124.02     22.41 o 
   7  16   5      306.21      273.49     28.49 o 
   8  16   5       25.35       34.33      8.85 o 
  -7  17   5       15.34       27.90      6.81 o 
  -6  17   5       19.60       32.11      7.90 o 
  -5  17   5       92.67       92.49     19.79 o 
  -4  17   5       35.55       44.62      9.20 o 
  -3  17   5      133.24      124.63     11.52 o 
  -2  17   5      418.49      346.84     33.81 o 
  -1  17   5      517.29      431.74     33.92 o 
   0  17   5        2.87       19.48     11.61 o 
   1  17   5      512.00      439.27     32.74 o 
   2  17   5      415.26      406.21     29.20 o 
   3  17   5      129.54       90.04     10.84 o 
   4  17   5       34.81       35.68      7.52 o 
   5  17   5       93.76       78.29      8.52 o 
   6  17   5       18.92       34.57      8.68 o 
   7  17   5       14.87       35.27      8.68 o 
  -7  18   5        0.59       19.23      9.13 o 
  -6  18   5       42.34       40.35     10.04 o 
  -5  18   5        2.85       18.74      6.81 o 
  -4  18   5       21.77       26.47      7.12 o 
  -3  18   5       18.69       20.35      8.95 o 
  -2  18   5      279.66      262.42     21.08 o 
  -1  18   5       88.18       95.02     13.63 o 
   0  18   5      508.89      462.61     44.89 o 
   1  18   5       85.02       83.50     10.88 o 
   2  18   5      281.99      282.69     24.33 o 
   3  18   5       19.09       32.10      6.18 o 
   4  18   5       21.02       14.34      5.55 o 
   5  18   5        3.22       21.86      9.56 o 
   6  18   5       43.49       50.06     10.47 o 
   7  18   5        0.78       16.19      6.27 o 
  -6  19   5        6.57       23.83      5.71 o 
  -5  19   5       13.34       37.57     13.84 o 
  -4  19   5      176.58      116.87     16.49 o 
  -3  19   5       24.18       20.21      4.46 o 
  -2  19   5       92.74      112.96     21.17 o 
  -1  19   5       33.16       24.03     11.24 o 
   0  19   5        2.32       16.33      5.30 o 
   1  19   5       34.00       29.98     16.59 o 
   2  19   5       92.51       98.64     12.63 o 
   3  19   5       22.94       19.06      7.07 o 
   4  19   5      176.05      156.74     27.13 o 
   5  19   5       13.35       31.88      8.86 o 
   6  19   5        6.24       13.76      5.78 o 
  -5  20   5        7.04       19.45      5.55 o 
  -4  20   5       16.19       24.84      7.49 o 
  -3  20   5       12.28       13.43      8.27 o 
  -2  20   5      168.38      161.02     26.50 o 
  -1  20   5       36.77       44.24      9.10 o 
   0  20   5       21.59       18.42      5.47 o 
   1  20   5       35.89       42.43      7.35 o 
   2  20   5      169.07      154.71     19.87 o 
   3  20   5       12.44       16.72      6.46 o 
   4  20   5       16.11       21.70      9.80 o 
   5  20   5        6.96       17.29      7.26 o 
  -3  21   5       68.49       81.82     22.62 o 
  -2  21   5      152.51      145.16     21.71 o 
  -1  21   5       44.21       57.15     12.60 o 
   0  21   5        1.13       18.51      7.80 o 
   1  21   5       43.29       46.36      7.80 o 
   2  21   5      151.26      112.35     23.15 o 
   3  21   5       66.96       74.28     12.78 o 
   0   0   6       48.64       59.83      8.46 o 
   1   0   6       27.41       26.99      2.34 o 
   2   0   6    16241.22    15649.05    123.10 o 
   3   0   6        8.07        6.79      1.88 o 
   4   0   6     2079.06     2143.25     28.77 o 
   5   0   6      370.52      305.12     17.51 o 
   6   0   6      162.90      174.81     12.26 o 
   7   0   6     2331.14     2315.61     43.62 o 
   8   0   6       62.34       59.55      7.28 o 
   9   0   6      278.48      247.20     17.29 o 
  10   0   6      256.29      241.59     21.43 o 
  11   0   6        0.39       26.97     12.13 o 
  12   0   6       68.81       92.04     25.75 o 
 -11   1   6       40.51       78.58     22.95 o 
 -10   1   6      470.05      367.13     45.80 o 
  -9   1   6      539.92      522.93     34.89 o 
  -8   1   6      164.10      131.58     11.06 o 
  -7   1   6       58.43       58.38      5.72 o 
  -6   1   6      781.81      811.65     20.52 o 
  -5   1   6      124.57      117.71      7.88 o 
  -4   1   6      287.45      212.27     11.04 o 
  -3   1   6      200.22      201.85      9.63 o 
  -2   1   6     2475.08     2269.60     39.40 o 
  -1   1   6     1194.82     1153.47     19.46 o 
   0   1   6      443.17      450.52      8.41 o 
   1   1   6     1162.11     1111.61     20.67 o 
   2   1   6     2458.46     2249.74     28.31 o 
   3   1   6      183.06      193.49     10.69 o 
   4   1   6      294.61      229.61     10.57 o 
   5   1   6      116.88      107.11      8.12 o 
   6   1   6      761.31      765.25     15.30 o 
   7   1   6       59.50       65.98      5.63 o 
   8   1   6      173.73      169.19     10.85 o 
   9   1   6      550.72      541.96     33.70 o 
  10   1   6      470.57      485.14     49.41 o 
  11   1   6       41.34       72.82     27.53 o 
 -12   2   6       90.31      114.89     20.61 o 
 -11   2   6       19.42       22.10      8.09 o 
 -10   2   6      134.86      147.95     21.10 o 
  -9   2   6      231.01      177.47     17.39 o 
  -8   2   6      294.88      315.17     22.45 o 
  -7   2   6      281.05      261.63     15.33 o 
  -6   2   6     1541.59     1541.63     21.40 o 
  -5   2   6      201.60      199.53      6.35 o 
  -4   2   6     2628.48     2780.32     36.07 o 
  -3   2   6     3985.25     4004.76     49.31 o 
  -2   2   6     3063.01     2909.33     39.64 o 
  -1   2   6     2972.96     2733.50     34.93 o 
   0   2   6      149.52      128.38     10.00 o 
   1   2   6     3019.16     2798.47     37.57 o 
   2   2   6     3054.25     2981.07     36.38 o 
   3   2   6     4042.49     3995.11     64.67 o 
   4   2   6     2588.03     2677.93     32.09 o 
   5   2   6      202.16      212.37     14.58 o 
   6   2   6     1553.96     1545.17     25.43 o 
   7   2   6      282.13      281.16     21.26 o 
   8   2   6      285.78      294.67     21.95 o 
   9   2   6      229.32      217.75     17.80 o 
  10   2   6      133.86      145.21     26.55 o 
  11   2   6       19.31       31.64     16.57 o 
 -12   3   6       13.34       34.36     11.35 o 
 -11   3   6       75.76       70.29     17.35 o 
 -10   3   6       26.48       31.10      8.22 o 
  -9   3   6      167.94      153.24     12.47 o 
  -8   3   6     1346.95     1363.75     21.32 o 
  -7   3   6      178.02      171.99     11.92 o 
  -6   3   6     1348.79     1384.92     18.31 o 
  -5   3   6     1070.90     1132.52     14.21 o 
  -4   3   6      138.49      137.22      6.29 o 
  -3   3   6     1547.87     1513.23     33.52 o 
  -2   3   6     2201.33     2004.86     25.89 o 
  -1   3   6      779.56      706.66     12.63 o 
   0   3   6     2480.80     2527.16     31.53 o 
   1   3   6      775.33      715.35     12.81 o 
   2   3   6     2217.17     2029.31     25.86 o 
   3   3   6     1503.35     1430.66     21.82 o 
   4   3   6      156.79      171.40      9.59 o 
   5   3   6     1103.07     1140.97     25.64 o 
   6   3   6     1349.47     1391.59     20.17 o 
   7   3   6      182.63      190.66     13.46 o 
   8   3   6     1316.29     1363.31     22.52 o 
   9   3   6      167.80      188.94     20.09 o 
  10   3   6       24.10       25.17      7.25 o 
  11   3   6       75.07       92.14     21.05 o 
  12   3   6       13.14       18.78      6.62 o 
 -12   4   6        7.52       16.91     12.69 o 
 -11   4   6       57.80       77.40     13.93 o 
 -10   4   6      145.27      145.05     17.12 o 
  -9   4   6      793.19      673.49     47.70 o 
  -8   4   6      116.87      121.04     10.90 o 
  -7   4   6     3099.63     3128.00     44.56 o 
  -6   4   6       73.65       69.01      6.28 o 
  -5   4   6       87.13       81.62      5.87 o 
  -4   4   6     1918.35     2177.44     28.47 o 
  -3   4   6     4426.47     4545.77     59.45 o 
  -2   4   6      497.52      443.57      9.10 o 
  -1   4   6       70.16       69.23      4.79 o 
   0   4   6     7604.34     7599.63     64.26 o 
   1   4   6       68.67       67.69      4.58 o 
   2   4   6      463.82      421.86     11.16 o 
   3   4   6     4487.36     4548.29     55.04 o 
   4   4   6     1933.05     2133.51     36.44 o 
   5   4   6       92.55       95.43      7.24 o 
   6   4   6       73.89       72.31     10.69 o 
   7   4   6     3052.65     3060.60     51.01 o 
   8   4   6      114.37      112.43     14.04 o 
   9   4   6      808.19      767.61     87.16 o 
  10   4   6      141.51      151.10     29.33 o 
  11   4   6       58.15       64.36     13.14 o 
  12   4   6        8.20       22.34      9.69 o 
 -12   5   6       22.11       21.86      8.59 o 
 -11   5   6      155.65      154.68     19.34 o 
 -10   5   6       73.41       67.80     11.87 o 
  -9   5   6      108.81      128.40     11.57 o 
  -8   5   6        1.77        4.45      5.44 o 
  -7   5   6      964.68      920.92     66.76 o 
  -6   5   6      907.78      978.25     16.81 o 
  -5   5   6      395.16      374.58     13.32 o 
  -4   5   6      419.51      405.17      8.74 o 
  -3   5   6     6214.09     6575.30     86.38 o 
  -2   5   6     3259.01     3238.65     35.46 o 
  -1   5   6     7323.37     7304.82     48.83 o 
   0   5   6      137.70      146.48      6.60 o 
   1   5   6     7427.83     7431.51     66.03 o 
   2   5   6     3324.32     3385.32     38.82 o 
   3   5   6     6140.99     6338.16     85.01 o 
   4   5   6      392.37      355.38     18.57 o 
   5   5   6      400.58      392.36     17.98 o 
   6   5   6      907.64     1000.13     20.45 o 
   7   5   6      969.91      933.79     21.45 o 
   8   5   6        2.49       20.56      6.64 o 
   9   5   6      110.55      132.98     17.97 o 
  10   5   6       75.47       77.67     12.72 o 
  11   5   6      154.86      143.54     20.39 o 
  12   5   6       22.55       21.77     12.60 o 
 -11   6   6       30.68       43.22      8.63 o 
 -10   6   6        6.89       17.03      4.26 o 
  -9   6   6      156.61      170.75     15.14 o 
  -8   6   6        7.33       34.60      9.48 o 
  -7   6   6     1634.76     1578.70     41.33 o 
  -6   6   6      654.16      702.06     47.27 o 
  -5   6   6      415.09      399.17      8.67 o 
  -4   6   6      126.96      137.04     10.53 o 
  -3   6   6      464.02      474.23      9.09 o 
  -2   6   6      217.88      225.88      6.22 o 
  -1   6   6     1468.17     1642.42     25.19 o 
   0   6   6        0.61        6.90      1.95 o 
   1   6   6     1421.35     1618.90     30.94 o 
   2   6   6      219.44      241.11     11.62 o 
   3   6   6      482.78      463.98     19.25 o 
   4   6   6      129.32      127.61      7.34 o 
   5   6   6      422.30      452.97     16.75 o 
   6   6   6      640.82      668.54     36.99 o 
   7   6   6     1620.03     1499.32     28.08 o 
   8   6   6        9.32       26.94      6.94 o 
   9   6   6      158.21      170.75     18.79 o 
  10   6   6        6.85       17.22      7.31 o 
  11   6   6       30.54       21.75      8.07 o 
 -11   7   6      102.82      122.91     16.87 o 
 -10   7   6      204.65      193.40     20.91 o 
  -9   7   6      584.81      536.77     33.83 o 
  -8   7   6       19.97       28.86      7.11 o 
  -7   7   6       83.15       81.39     10.03 o 
  -6   7   6      149.35      155.76     12.68 o 
  -5   7   6      799.09      722.41     25.51 o 
  -4   7   6       16.76       15.52      4.95 o 
  -3   7   6      662.98      612.82     10.13 o 
  -2   7   6       56.43       74.28      5.35 o 
  -1   7   6     5109.21     5305.47     67.17 o 
   0   7   6      581.85      521.40      9.03 o 
   1   7   6     5081.26     5249.05     62.36 o 
   2   7   6       57.98       67.21      5.50 o 
   3   7   6      656.23      656.16     13.58 o 
   4   7   6       19.59       19.40      2.91 o 
   5   7   6      821.21      775.57     26.45 o 
   6   7   6      149.51      161.21     15.91 o 
   7   7   6       87.76       79.90      8.20 o 
   8   7   6       22.16       18.16      7.17 o 
   9   7   6      586.80      566.30     60.45 o 
  10   7   6      200.41      185.00     23.77 o 
  11   7   6      102.80      101.54     24.88 o 
 -11   8   6       13.75       22.08      6.71 o 
 -10   8   6      181.23      181.17     19.89 o 
  -9   8   6       29.83       32.18      8.30 o 
  -8   8   6        2.72        2.08      7.59 o 
  -7   8   6      192.36      205.23     26.58 o 
  -6   8   6     1105.92     1098.00     35.61 o 
  -5   8   6      714.51      726.54     41.40 o 
  -4   8   6      966.27      991.57     17.71 o 
  -3   8   6      458.22      462.99      8.36 o 
  -2   8   6      817.35      756.12     14.39 o 
  -1   8   6     4476.68     4971.94     78.56 o 
   0   8   6     2181.07     2268.29     27.20 o 
   1   8   6     4443.88     4983.73     59.89 o 
   2   8   6      801.77      779.91     15.06 o 
   3   8   6      458.41      463.91     15.69 o 
   4   8   6      978.42     1020.87     25.52 o 
   5   8   6      698.55      676.22     25.72 o 
   6   8   6     1104.23     1048.68     27.32 o 
   7   8   6      198.76      205.52     16.41 o 
   8   8   6        3.13       12.84     10.33 o 
   9   8   6       31.08       31.26      8.53 o 
  10   8   6      179.49      212.81     28.61 o 
  11   8   6       14.44       26.31     10.75 o 
 -11   9   6        6.98       18.09      6.99 o 
 -10   9   6      101.23      109.99     19.95 o 
  -9   9   6       75.03       68.32      9.50 o 
  -8   9   6       79.18       85.45     10.17 o 
  -7   9   6       28.75       22.98      8.12 o 
  -6   9   6      927.81      942.40     32.08 o 
  -5   9   6      660.09      658.97     52.47 o 
  -4   9   6       18.57       30.21      5.45 o 
  -3   9   6     1376.81     1309.31     21.47 o 
  -2   9   6      403.01      369.54     13.40 o 
  -1   9   6      329.08      357.61     13.69 o 
   0   9   6        7.43       12.51      2.56 o 
   1   9   6      343.42      347.36     14.95 o 
   2   9   6      413.78      415.30     22.85 o 
   3   9   6     1397.61     1316.39     20.57 o 
   4   9   6       21.55       24.86      3.93 o 
   5   9   6      653.84      660.52     25.81 o 
   6   9   6      923.24      965.87     28.53 o 
   7   9   6       29.64       40.20      7.48 o 
   8   9   6       80.73       69.31     16.41 o 
   9   9   6       77.39       68.23     12.93 o 
  10   9   6      102.20      128.85     26.68 o 
  11   9   6        7.66       18.25      7.94 o 
 -11  10   6       28.70       43.35      7.61 o 
 -10  10   6      102.91      119.32     16.16 o 
  -9  10   6       57.32       57.58      8.36 o 
  -8  10   6       57.77       66.29      9.75 o 
  -7  10   6     1378.45     1341.57     81.61 o 
  -6  10   6     1178.01     1265.89     50.50 o 
  -5  10   6       45.02       62.63      8.09 o 
  -4  10   6       98.73      115.05     13.06 o 
  -3  10   6      707.81      709.96     30.45 o 
  -2  10   6       30.85       29.27      3.65 o 
  -1  10   6      108.45      103.10      6.55 o 
   0  10   6     1318.40     1321.38     27.61 o 
   1  10   6      100.52       97.29      7.30 o 
   2  10   6       29.25       33.09      3.11 o 
   3  10   6      691.54      719.28     23.07 o 
   4  10   6       98.71      119.56      8.13 o 
   5  10   6       45.12       40.02      5.64 o 
   6  10   6     1172.01     1234.84     19.57 o 
   7  10   6     1366.70     1318.86     40.96 o 
   8  10   6       61.40       70.87     13.54 o 
   9  10   6       59.04       67.74     11.49 o 
  10  10   6      104.53       93.60     26.00 o 
  11  10   6       28.99       37.73     11.97 o 
 -10  11   6      127.35      127.09     17.58 o 
  -9  11   6      163.85      153.24     18.80 o 
  -8  11   6       74.20       81.95      9.28 o 
  -7  11   6      620.19      643.10     48.54 o 
  -6  11   6      445.37      461.63     41.09 o 
  -5  11   6       80.38       82.49     10.53 o 
  -4  11   6      239.85      201.70     15.08 o 
  -3  11   6      437.73      439.58     35.13 o 
  -2  11   6       20.73       17.40      3.63 o 
  -1  11   6      598.16      641.67     16.67 o 
   0  11   6      801.13      752.45     16.12 o 
   1  11   6      586.94      620.46     17.70 o 
   2  11   6       19.58       18.36      6.15 o 
   3  11   6      441.99      411.96     24.73 o 
   4  11   6      247.60      204.37     12.76 o 
   5  11   6       85.60      106.90      8.45 o 
   6  11   6      440.44      411.57     30.07 o 
   7  11   6      620.83      668.81     43.21 o 
   8  11   6       76.50       87.27     13.42 o 
   9  11   6      162.47      173.98     23.63 o 
  10  11   6      125.85      163.40     27.45 o 
 -10  12   6      361.40      383.89     46.12 o 
  -9  12   6      221.30      231.76     22.51 o 
  -8  12   6       55.39       55.91     10.77 o 
  -7  12   6      755.03      648.49     50.66 o 
  -6  12   6      337.93      356.93     34.10 o 
  -5  12   6      515.12      550.41     42.46 o 
  -4  12   6      215.70      188.29     15.52 o 
  -3  12   6      162.07      152.11     15.50 o 
  -2  12   6      149.76      174.44     14.88 o 
  -1  12   6     1990.00     2068.81     40.58 o 
   0  12   6       29.95       27.05      3.51 o 
   1  12   6     1974.83     2077.79     51.64 o 
   2  12   6      143.61      142.15     10.43 o 
   3  12   6      162.79      140.06      9.40 o 
   4  12   6      220.01      193.90     12.86 o 
   5  12   6      507.89      469.85     27.41 o 
   6  12   6      334.40      377.10     25.21 o 
   7  12   6      763.13      705.26     49.09 o 
   8  12   6       55.70       53.65     11.19 o 
   9  12   6      217.40      203.09     32.26 o 
  10  12   6      361.25      366.53     34.42 o 
  -9  13   6       65.41       67.80     48.39 o 
  -8  13   6       47.54       46.91      7.95 o 
  -7  13   6      136.56      169.71     16.50 o 
  -6  13   6     1292.94     1311.41     90.02 o 
  -5  13   6       53.65       53.05      7.80 o 
  -4  13   6       64.62       45.20      6.08 o 
  -3  13   6      144.22      176.21     15.46 o 
  -2  13   6      298.70      305.94     23.37 o 
  -1  13   6      107.56       91.54     11.37 o 
   0  13   6        2.13        8.18      3.42 o 
   1  13   6      110.09      113.76     10.61 o 
   2  13   6      295.48      281.35     13.83 o 
   3  13   6      143.92      116.65      9.93 o 
   4  13   6       68.30       66.24      5.27 o 
   5  13   6       55.05       56.16      6.15 o 
   6  13   6     1285.04     1209.34     37.63 o 
   7  13   6      138.37      141.03     12.91 o 
   8  13   6       47.87       48.98      9.55 o 
   9  13   6       64.36       46.53     12.37 o 
  -9  14   6       54.03       54.42     15.55 o 
  -8  14   6        3.82       20.89      9.95 o 
  -7  14   6      279.90      301.93     39.66 o 
  -6  14   6      178.45      179.28     19.43 o 
  -5  14   6      106.85      104.79     14.29 o 
  -4  14   6        2.06        9.92      9.33 o 
  -3  14   6      100.86      126.27     14.52 o 
  -2  14   6      387.23      371.00     25.01 o 
  -1  14   6      221.92      243.15     18.87 o 
   0  14   6      202.17      186.06     12.80 o 
   1  14   6      227.99      244.00     17.43 o 
   2  14   6      381.13      365.63     19.01 o 
   3  14   6      105.21      109.61      7.90 o 
   4  14   6        1.74        8.69      4.26 o 
   5  14   6      105.31      105.92     10.74 o 
   6  14   6      178.87      165.38     22.29 o 
   7  14   6      275.57      238.60     20.09 o 
   8  14   6        3.88       14.09      8.52 o 
   9  14   6       54.96       46.24     10.96 o 
  -8  15   6       92.37       51.83     19.89 o 
  -7  15   6       83.81       88.61     21.86 o 
  -6  15   6       95.58      113.25     13.61 o 
  -5  15   6      167.14      185.92     28.66 o 
  -4  15   6      260.91      276.57     23.09 o 
  -3  15   6      467.55      475.13     33.98 o 
  -2  15   6      121.46      146.88     12.17 o 
  -1  15   6        6.66       10.16      5.73 o 
   0  15   6      208.53      226.86     17.49 o 
   1  15   6        7.79       11.72      4.38 o 
   2  15   6      117.62      108.00     10.24 o 
   3  15   6      471.04      405.26     20.70 o 
   4  15   6      260.60      262.20     18.29 o 
   5  15   6      162.02      160.87     21.12 o 
   6  15   6       94.36       88.37     12.85 o 
   7  15   6       85.84       71.12     12.36 o 
   8  15   6       91.25      100.83     35.25 o 
  -8  16   6       92.60       86.16     14.15 o 
  -7  16   6      118.99       93.27     14.94 o 
  -6  16   6       32.07       37.47      8.19 o 
  -5  16   6       99.82       75.22     11.92 o 
  -4  16   6        8.46       14.30      5.94 o 
  -3  16   6      525.35      578.21     53.48 o 
  -2  16   6      209.09      214.28     25.90 o 
  -1  16   6      179.60      206.36     16.65 o 
   0  16   6      946.53     1153.29     60.98 o 
   1  16   6      180.69      226.40     18.61 o 
   2  16   6      212.45      212.38     13.76 o 
   3  16   6      528.80      514.54     28.81 o 
   4  16   6        8.16       12.32      8.91 o 
   5  16   6       98.78      107.67     12.28 o 
   6  16   6       32.21       38.27      8.88 o 
   7  16   6      121.08       94.02     14.42 o 
   8  16   6       91.78       95.00     20.36 o 
  -7  17   6       47.33       35.08      8.12 o 
  -6  17   6       12.98       17.40     11.10 o 
  -5  17   6       84.40       81.52     15.61 o 
  -4  17   6       49.96       67.29     11.06 o 
  -3  17   6        5.51       31.59      8.69 o 
  -2  17   6       42.93       39.32      6.66 o 
  -1  17   6       65.07       70.25      9.95 o 
   0  17   6      154.60      143.57     14.83 o 
   1  17   6       65.24       88.83      8.40 o 
   2  17   6       42.00       47.27      7.10 o 
   3  17   6        5.08       25.43      4.95 o 
   4  17   6       48.62       55.10      9.85 o 
   5  17   6       85.60       86.87     14.52 o 
   6  17   6       13.64       25.24      7.53 o 
   7  17   6       48.10       63.42     10.94 o 
  -6  18   6        7.78       19.66      7.25 o 
  -5  18   6       35.77       33.80     10.56 o 
  -4  18   6       36.44       22.25      8.01 o 
  -3  18   6      101.51      100.02     18.51 o 
  -2  18   6        7.30       29.81     13.57 o 
  -1  18   6       52.03       52.54     10.48 o 
   0  18   6       48.04       54.93     29.06 o 
   1  18   6       54.36       68.53      9.31 o 
   2  18   6        7.88       18.66      7.08 o 
   3  18   6      101.91       94.64     14.51 o 
   4  18   6       36.18       31.98      8.07 o 
   5  18   6       36.19       31.37     10.97 o 
   6  18   6        7.37       21.92      7.30 o 
  -6  19   6       30.83       29.06      8.44 o 
  -5  19   6       18.54       22.41      7.56 o 
  -4  19   6        3.71       26.01      7.30 o 
  -3  19   6        9.02       16.45      7.27 o 
  -2  19   6       26.39       14.80      7.25 o 
  -1  19   6      135.02      137.69     21.19 o 
   0  19   6       19.09       16.99      6.03 o 
   1  19   6      136.26      127.99     15.80 o 
   2  19   6       26.07       39.30      7.54 o 
   3  19   6        9.44        3.84      6.75 o 
   4  19   6        3.50       11.76      6.74 o 
   5  19   6       19.57       40.41      6.85 o 
   6  19   6       30.36       31.64      8.11 o 
  -4  20   6        2.51       14.93      9.90 o 
  -3  20   6       75.53       79.47     14.67 o 
  -2  20   6       97.49       67.67     18.90 o 
  -1  20   6        0.38        5.50      4.97 o 
   0  20   6       12.89       35.40      7.45 o 
   1  20   6        0.31       20.08      6.30 o 
   2  20   6       97.86       62.56     17.52 o 
   3  20   6       75.68       56.32     15.00 o 
   4  20   6        2.33       27.60      8.87 o 
  -3  21   6       55.07       45.20      9.44 o 
  -2  21   6        9.38       22.78      6.37 o 
  -1  21   6        4.39       20.98      6.57 o 
   0  21   6       78.75       70.20      8.25 o 
   1  21   6        4.42       24.76      8.55 o 
   2  21   6        9.69       10.46      5.59 o 
   3  21   6       55.63       42.47     15.14 o 
   1   0   7      124.46      125.32      4.36 o 
   2   0   7      839.30      886.24     15.81 o 
   3   0   7     2120.31     2274.82     29.58 o 
   4   0   7      249.49      367.04     10.77 o 
   5   0   7      459.41      456.92     21.27 o 
   6   0   7      119.64      116.99      8.53 o 
   7   0   7     1447.15     1351.16     30.40 o 
   8   0   7        9.74       19.91      4.87 o 
   9   0   7      668.63      705.06     38.80 o 
  10   0   7      142.74      154.90     18.24 o 
  11   0   7       27.50       24.30     22.02 o 
  12   0   7       14.35       11.39     21.09 o 
 -12   1   7       77.96       70.56     15.52 o 
 -11   1   7        4.31       -8.72     18.30 o 
 -10   1   7      251.54      193.13     23.79 o 
  -9   1   7       34.98       35.66      8.30 o 
  -8   1   7      543.20      553.76     32.07 o 
  -7   1   7      973.89      933.37     31.07 o 
  -6   1   7      209.18      204.98     12.66 o 
  -5   1   7     1087.03     1135.32     17.16 o 
  -4   1   7     1494.50     1729.23     22.73 o 
  -3   1   7     1635.91     1658.01     22.34 o 
  -2   1   7      306.05      279.13      6.43 o 
  -1   1   7     1860.48     2005.49     26.37 o 
   0   1   7       41.28       29.87      4.75 o 
   1   1   7     1819.12     1935.45     36.14 o 
   2   1   7      316.06      305.66     10.10 o 
   3   1   7     1637.41     1671.41     24.36 o 
   4   1   7     1532.57     1752.19     22.29 o 
   5   1   7     1105.70     1186.00     24.66 o 
   6   1   7      214.28      214.91     12.69 o 
   7   1   7      956.73      961.66     22.96 o 
   8   1   7      559.03      550.66     32.97 o 
   9   1   7       37.46       32.89      5.65 o 
  10   1   7      246.27      206.13     28.72 o 
  11   1   7        4.59       22.56     14.34 o 
 -12   2   7      177.27      160.00     26.49 o 
 -11   2   7       24.36       20.77      8.95 o 
 -10   2   7      190.67      176.18     25.43 o 
  -9   2   7        0.50       11.42      6.51 o 
  -8   2   7      187.45      202.25     14.14 o 
  -7   2   7      894.36      897.33     19.84 o 
  -6   2   7      157.72      175.30     11.33 o 
  -5   2   7      515.24      548.10     10.82 o 
  -4   2   7      876.21      918.75     15.52 o 
  -3   2   7      926.29      948.61     23.73 o 
  -2   2   7      294.61      252.61     18.66 o 
  -1   2   7     2021.22     1902.22     24.36 o 
   0   2   7     2614.99     2403.04     33.35 o 
   1   2   7     2030.31     1942.92     29.26 o 
   2   2   7      286.81      251.43      7.72 o 
   3   2   7      893.05      856.90     14.12 o 
   4   2   7      869.26      916.59     16.02 o 
   5   2   7      485.96      486.65     14.89 o 
   6   2   7      160.34      162.34     10.72 o 
   7   2   7      895.99      939.90     30.88 o 
   8   2   7      186.15      184.61     13.88 o 
   9   2   7        0.45       10.01      5.32 o 
  10   2   7      199.13      163.98     24.15 o 
  11   2   7       25.19       43.99     10.36 o 
 -12   3   7      223.35      234.11     31.91 o 
 -11   3   7       26.43       23.55      7.02 o 
 -10   3   7      152.76      148.12     19.72 o 
  -9   3   7      416.18      493.29     36.36 o 
  -8   3   7       87.52       77.06      8.86 o 
  -7   3   7      343.28      303.37     16.21 o 
  -6   3   7      560.28      524.81     16.50 o 
  -5   3   7      651.01      708.77     32.13 o 
  -4   3   7     1170.79     1161.76     18.50 o 
  -3   3   7     4232.63     4279.90     49.78 o 
  -2   3   7      833.15      764.48     16.41 o 
  -1   3   7      274.50      256.96      8.59 o 
   0   3   7     4432.40     4437.99     42.31 o 
   1   3   7      298.42      288.90      9.61 o 
   2   3   7      828.14      752.57     14.27 o 
   3   3   7     4243.48     4324.05     55.33 o 
   4   3   7     1158.45     1106.97     18.05 o 
   5   3   7      650.71      659.99     30.40 o 
   6   3   7      572.89      542.78     23.56 o 
   7   3   7      334.71      325.31     21.42 o 
   8   3   7       82.64       92.07     11.51 o 
   9   3   7      422.24      470.05     25.92 o 
  10   3   7      156.42      162.99     33.16 o 
  11   3   7       24.77       33.03     21.49 o 
  12   3   7      221.83      203.32     48.08 o 
 -12   4   7        9.18       13.88      8.24 o 
 -11   4   7       93.31       95.35     14.37 o 
 -10   4   7       80.00       74.45     13.26 o 
  -9   4   7      208.75      210.35     28.45 o 
  -8   4   7      661.67      603.74     37.07 o 
  -7   4   7      322.04      262.94     17.68 o 
  -6   4   7      158.42      134.89      8.33 o 
  -5   4   7      562.65      594.52     10.61 o 
  -4   4   7      692.85      612.03     24.93 o 
  -3   4   7     1413.89     1394.47     21.63 o 
  -2   4   7     4925.42     5014.64     41.64 o 
  -1   4   7     1281.23     1387.44     21.61 o 
   0   4   7       65.55       64.95      4.08 o 
   1   4   7     1300.19     1381.57     19.39 o 
   2   4   7     4979.02     5196.29     34.25 o 
   3   4   7     1387.50     1357.71     26.08 o 
   4   4   7      666.95      609.21     14.31 o 
   5   4   7      560.10      601.54     11.27 o 
   6   4   7      154.36      152.80     12.21 o 
   7   4   7      324.69      290.26     19.87 o 
   8   4   7      654.75      623.73     39.82 o 
   9   4   7      204.72      211.87     20.47 o 
  10   4   7       82.44       72.37     10.54 o 
  11   4   7       89.85      125.41     37.48 o 
  12   4   7        9.89       19.05      8.13 o 
 -11   5   7       53.48       50.53     15.39 o 
 -10   5   7      102.21      108.78     15.31 o 
  -9   5   7      269.61      251.68     26.14 o 
  -8   5   7      485.20      451.90     31.90 o 
  -7   5   7     2952.35     3037.89     43.88 o 
  -6   5   7     1092.37     1150.72     18.17 o 
  -5   5   7     1503.23     1562.48     22.61 o 
  -4   5   7     1096.38     1299.72     18.35 o 
  -3   5   7     1601.11     1697.08     27.23 o 
  -2   5   7      336.98      383.60     10.05 o 
  -1   5   7      651.67      717.08     14.86 o 
   0   5   7     2759.19     2632.98     33.44 o 
   1   5   7      642.82      705.87     15.27 o 
   2   5   7      350.54      399.39     15.23 o 
   3   5   7     1599.20     1721.24     34.34 o 
   4   5   7     1119.15     1335.46     25.51 o 
   5   5   7     1543.63     1563.77     26.15 o 
   6   5   7     1086.27     1170.27     25.65 o 
   7   5   7     2911.03     2899.07     46.53 o 
   8   5   7      502.51      489.23     39.97 o 
   9   5   7      268.09      250.17     22.53 o 
  10   5   7      102.60      125.11     16.59 o 
  11   5   7       54.50       40.96     12.65 o 
 -11   6   7       18.54       21.29      7.14 o 
 -10   6   7       43.65       51.20      6.55 o 
  -9   6   7      144.86      140.25     17.10 o 
  -8   6   7      600.58      656.13     45.51 o 
  -7   6   7      167.73      159.28     17.44 o 
  -6   6   7      424.33      440.95     30.38 o 
  -5   6   7      291.60      310.69     13.21 o 
  -4   6   7      400.26      385.41      9.27 o 
  -3   6   7     1818.54     1932.79     42.67 o 
  -2   6   7     4000.08     4263.28     45.99 o 
  -1   6   7     6356.30     6443.15     89.97 o 
   0   6   7     3756.60     4269.41     46.95 o 
   1   6   7     6328.21     6545.98     69.18 o 
   2   6   7     3923.49     4134.16     68.66 o 
   3   6   7     1797.99     1952.42     23.65 o 
   4   6   7      382.69      363.05      9.35 o 
   5   6   7      273.17      301.57      9.94 o 
   6   6   7      432.69      462.12     33.87 o 
   7   6   7      165.44      155.94     13.49 o 
   8   6   7      601.28      654.42     43.01 o 
   9   6   7      145.23      175.33     16.34 o 
  10   6   7       40.36       52.02     12.00 o 
  11   6   7       18.90       30.77     11.51 o 
 -11   7   7      134.12      110.04     21.31 o 
 -10   7   7       32.91       35.60      9.21 o 
  -9   7   7      118.47      122.56     12.53 o 
  -8   7   7       67.05       91.90     14.90 o 
  -7   7   7       88.86      105.33     12.06 o 
  -6   7   7      658.92      604.28     43.11 o 
  -5   7   7      335.50      318.34     11.45 o 
  -4   7   7      108.47      110.87      7.27 o 
  -3   7   7       80.73       80.91      6.53 o 
  -2   7   7      521.73      527.85     13.60 o 
  -1   7   7    16335.46    17129.53    329.54 o 
   0   7   7     3114.09     3257.66     39.94 o 
   1   7   7    16454.29    17180.92    247.70 o 
   2   7   7      507.03      498.79     10.94 o 
   3   7   7       73.41       85.84      5.64 o 
   4   7   7      112.86      125.72      8.44 o 
   5   7   7      332.76      314.68     14.54 o 
   6   7   7      646.85      658.11     16.99 o 
   7   7   7       90.29      106.15     12.41 o 
   8   7   7       69.54       90.31     11.49 o 
   9   7   7      115.02      114.20     13.65 o 
  10   7   7       31.65       31.21     14.05 o 
  11   7   7      130.70       95.83     27.34 o 
 -11   8   7      110.80      105.83     14.41 o 
 -10   8   7      131.18      135.18     17.16 o 
  -9   8   7      273.60      253.06     26.25 o 
  -8   8   7       75.55       86.54     12.09 o 
  -7   8   7        9.12       23.43      6.12 o 
  -6   8   7      511.10      487.29     39.99 o 
  -5   8   7       11.94       19.40      6.99 o 
  -4   8   7       11.01       11.27      3.58 o 
  -3   8   7      137.50      120.53      9.51 o 
  -2   8   7     3567.28     3505.48     37.18 o 
  -1   8   7     1365.00     1421.29     20.64 o 
   0   8   7      395.92      448.95     14.64 o 
   1   8   7     1365.42     1434.37     20.13 o 
   2   8   7     3585.41     3483.06     75.14 o 
   3   8   7      131.59      116.20      7.90 o 
   4   8   7       13.43       17.17      3.58 o 
   5   8   7       12.42       17.11      4.77 o 
   6   8   7      502.83      503.60     34.06 o 
   7   8   7        9.39       30.55      5.47 o 
   8   8   7       75.05      100.65     11.45 o 
   9   8   7      282.76      311.69     38.48 o 
  10   8   7      131.28      149.40     22.67 o 
  11   8   7      108.57       94.27     14.27 o 
 -11   9   7       76.07       92.38     18.35 o 
 -10   9   7        8.80       21.94     14.42 o 
  -9   9   7        2.29       15.04      6.90 o 
  -8   9   7      132.32      110.97     19.19 o 
  -7   9   7      299.94      308.61     30.13 o 
  -6   9   7      690.38      846.74     42.35 o 
  -5   9   7      742.31      747.19     55.15 o 
  -4   9   7       19.09       32.28      5.83 o 
  -3   9   7      527.46      522.59     14.74 o 
  -2   9   7     1083.13     1039.77     19.79 o 
  -1   9   7      415.32      399.84     15.40 o 
   0   9   7      931.09      845.96     20.53 o 
   1   9   7      405.51      385.24     20.97 o 
   2   9   7     1089.16     1089.94     26.31 o 
   3   9   7      542.31      579.81     14.40 o 
   4   9   7       18.05       26.86      4.99 o 
   5   9   7      726.37      734.76     37.55 o 
   6   9   7      706.08      774.46     43.38 o 
   7   9   7      300.92      282.39     22.51 o 
   8   9   7      135.76      160.70     14.74 o 
   9   9   7        2.03       19.87      6.22 o 
  10   9   7        9.41       17.09      6.05 o 
  11   9   7       75.75       69.67     16.03 o 
 -10  10   7      119.64      160.25     23.87 o 
  -9  10   7       34.98       52.84     10.55 o 
  -8  10   7      111.39      112.69     23.12 o 
  -7  10   7      109.50      106.25     16.16 o 
  -6  10   7      647.22      695.34     52.47 o 
  -5  10   7       15.42       18.46      4.99 o 
  -4  10   7      136.73      155.40     12.71 o 
  -3  10   7       24.70       46.80     10.57 o 
  -2  10   7        3.19        8.73      1.95 o 
  -1  10   7      453.17      458.13     13.24 o 
   0  10   7      102.71       93.62      6.76 o 
   1  10   7      440.02      460.11     20.54 o 
   2  10   7        4.01       11.24      4.63 o 
   3  10   7       27.84       35.22      4.31 o 
   4  10   7      130.18      150.69     10.61 o 
   5  10   7       17.91       22.75      3.80 o 
   6  10   7      647.60      730.41     36.41 o 
   7  10   7      109.04      141.55     13.38 o 
   8  10   7      106.76      110.21     12.40 o 
   9  10   7       34.64       36.10      9.17 o 
  10  10   7      118.75      145.22     17.18 o 
 -10  11   7       48.75       38.47     10.24 o 
  -9  11   7       50.59       33.23     15.07 o 
  -8  11   7       10.99       29.25      5.94 o 
  -7  11   7      119.41       91.34     12.82 o 
  -6  11   7      402.61      433.11     43.89 o 
  -5  11   7      301.13      268.96     24.13 o 
  -4  11   7      203.20      217.99     27.04 o 
  -3  11   7      204.43      189.63     12.78 o 
  -2  11   7     1132.44     1203.75     31.76 o 
  -1  11   7     3162.98     3344.60     44.88 o 
   0  11   7      388.90      413.47     12.66 o 
   1  11   7     3179.30     3359.06     59.44 o 
   2  11   7     1117.96     1225.39     27.46 o 
   3  11   7      198.35      175.86      9.75 o 
   4  11   7      198.80      243.48     16.04 o 
   5  11   7      296.80      288.91     18.43 o 
   6  11   7      391.49      392.05     22.04 o 
   7  11   7      115.58      122.24     11.20 o 
   8  11   7       10.22       28.20      5.79 o 
   9  11   7       52.51       47.82     10.42 o 
  10  11   7       48.58       50.03      9.86 o 
 -10  12   7       22.86       11.49      7.64 o 
  -9  12   7       84.58      101.98     19.55 o 
  -8  12   7       39.48       37.54     18.04 o 
  -7  12   7      223.53      217.13     27.93 o 
  -6  12   7      957.14      959.96     79.85 o 
  -5  12   7      948.80     1029.54     24.49 o 
  -4  12   7       93.73       96.09     10.60 o 
  -3  12   7       51.21       44.56      6.56 o 
  -2  12   7       25.89       32.71      7.99 o 
  -1  12   7       35.28       36.34      5.13 o 
   0  12   7       20.82       24.69      3.50 o 
   1  12   7       33.76       34.54      3.90 o 
   2  12   7       25.48       25.59      5.37 o 
   3  12   7       50.24       47.66      5.33 o 
   4  12   7       98.85      106.78      9.33 o 
   5  12   7      939.73      973.02     56.58 o 
   6  12   7      948.00      938.89     49.24 o 
   7  12   7      229.61      237.19     19.07 o 
   8  12   7       38.23       52.55      8.94 o 
   9  12   7       81.49       97.31     11.54 o 
  10  12   7       22.21       23.50      7.96 o 
  -9  13   7       42.77       40.31     12.36 o 
  -8  13   7       67.73       68.95     12.42 o 
  -7  13   7      420.21      377.30     31.76 o 
  -6  13   7      226.44      228.28     36.05 o 
  -5  13   7      180.48      197.04     21.82 o 
  -4  13   7       65.29       59.55      7.34 o 
  -3  13   7      128.70      150.70     14.16 o 
  -2  13   7        7.01       17.56      6.16 o 
  -1  13   7      772.97      819.38     45.29 o 
   0  13   7       77.37       67.01      5.80 o 
   1  13   7      764.73      747.07     28.95 o 
   2  13   7        6.31       17.10      3.63 o 
   3  13   7      134.26      155.69     10.43 o 
   4  13   7       64.15       59.51      7.37 o 
   5  13   7      177.71      203.51     16.96 o 
   6  13   7      228.82      237.29     17.77 o 
   7  13   7      415.42      366.51     27.03 o 
   8  13   7       68.22       71.82     10.65 o 
   9  13   7       41.70       44.49      8.85 o 
  -9  14   7      173.91      240.13     34.68 o 
  -8  14   7       20.65       32.21      8.90 o 
  -7  14   7       53.41       67.90     13.93 o 
  -6  14   7      592.85      635.85     49.35 o 
  -5  14   7       70.39       56.66     14.36 o 
  -4  14   7      107.43      104.78     13.04 o 
  -3  14   7      290.88      299.45     24.71 o 
  -2  14   7      661.53      698.33     41.43 o 
  -1  14   7      438.59      487.60     44.86 o 
   0  14   7     2043.10     2118.69     37.37 o 
   1  14   7      447.72      462.86     23.74 o 
   2  14   7      669.57      715.90     34.89 o 
   3  14   7      283.18      268.33     16.06 o 
   4  14   7      110.47      100.33     12.57 o 
   5  14   7       70.55       71.27     10.16 o 
   6  14   7      594.67      626.94     42.50 o 
   7  14   7       52.78       44.79      9.82 o 
   8  14   7       19.47       23.93      6.49 o 
   9  14   7      173.22      172.26     20.21 o 
  -8  15   7        4.99       26.63     16.85 o 
  -7  15   7        8.46       24.67      6.97 o 
  -6  15   7      103.00       93.24     17.57 o 
  -5  15   7       90.42      122.94     19.79 o 
  -4  15   7      467.56      477.53     54.14 o 
  -3  15   7      122.49      109.54     11.01 o 
  -2  15   7       40.66       51.19      6.36 o 
  -1  15   7      773.83      928.93     65.90 o 
   0  15   7      401.51      441.97     33.00 o 
   1  15   7      779.56      834.41     39.65 o 
   2  15   7       39.44       31.92      5.27 o 
   3  15   7      119.20      102.34      7.84 o 
   4  15   7      466.17      471.95     31.73 o 
   5  15   7       89.38      120.83     16.16 o 
   6  15   7      105.65      108.94     14.30 o 
   7  15   7        7.62       24.85      6.09 o 
   8  15   7        4.66       24.06      7.13 o 
  -8  16   7       49.13       47.19     16.13 o 
  -7  16   7       40.92       43.89      9.98 o 
  -6  16   7       21.54       25.43      7.42 o 
  -5  16   7      136.77      145.94     17.17 o 
  -4  16   7       76.36      111.39     27.97 o 
  -3  16   7      140.66      174.34     20.68 o 
  -2  16   7      227.60      235.84     36.62 o 
  -1  16   7      567.68      603.30     53.94 o 
   0  16   7       81.86       81.39     10.44 o 
   1  16   7      562.78      559.94     37.12 o 
   2  16   7      232.42      238.18     14.79 o 
   3  16   7      138.16      146.48     13.24 o 
   4  16   7       74.45      100.07      8.76 o 
   5  16   7      135.05      130.90     16.35 o 
   6  16   7       20.81       33.24      7.86 o 
   7  16   7       41.85       28.17      7.91 o 
   8  16   7       50.17       38.60     10.58 o 
  -7  17   7        1.44        2.89      6.69 o 
  -6  17   7      128.44      123.06     13.78 o 
  -5  17   7        5.39       17.22      8.32 o 
  -4  17   7      151.69      130.84     19.95 o 
  -3  17   7      143.95      133.40     42.99 o 
  -2  17   7        3.99       13.61      6.92 o 
  -1  17   7       56.89       65.87      7.93 o 
   0  17   7       11.53       22.45      5.48 o 
   1  17   7       59.03       74.16      7.91 o 
   2  17   7        3.49       13.95     11.19 o 
   3  17   7      142.31      140.88     16.14 o 
   4  17   7      150.51      142.22     13.46 o 
   5  17   7        5.23       19.57      5.98 o 
   6  17   7      126.55      104.29     17.10 o 
   7  17   7        1.23       14.51      9.30 o 
  -6  18   7       97.67       93.82     17.80 o 
  -5  18   7       23.49       28.20      9.34 o 
  -4  18   7       74.13       71.21     11.53 o 
  -3  18   7      218.01      178.85     23.11 o 
  -2  18   7       39.59       48.04      7.92 o 
  -1  18   7      230.80      232.62     24.41 o 
   0  18   7       16.86       24.33      6.97 o 
   1  18   7      235.43      284.99     26.74 o 
   2  18   7       39.78       56.58      6.85 o 
   3  18   7      216.25      216.60     41.63 o 
   4  18   7       75.17       75.73     11.00 o 
   5  18   7       23.73       35.96      7.59 o 
   6  18   7       97.95       83.40     11.13 o 
  -5  19   7      132.70       95.15     16.65 o 
  -4  19   7       18.28       25.88      7.19 o 
  -3  19   7       42.82       57.50     11.53 o 
  -2  19   7      116.86       84.10     14.15 o 
  -1  19   7      328.88      265.74     31.48 o 
   0  19   7       24.36       38.65      9.34 o 
   1  19   7      331.31      265.18     25.80 o 
   2  19   7      117.12       95.66     17.80 o 
   3  19   7       41.19       30.18      8.36 o 
   4  19   7       18.71       29.49     18.01 o 
   5  19   7      132.29      102.47     14.39 o 
  -4  20   7       66.97       56.65     16.32 o 
  -3  20   7       29.80       33.34     19.12 o 
  -2  20   7       25.15       16.52      8.11 o 
  -1  20   7       87.52       65.07     14.54 o 
   0  20   7        6.28       19.79      5.57 o 
   1  20   7       86.53       72.95     18.58 o 
   2  20   7       24.51       38.04     11.61 o 
   3  20   7       29.28       35.79      8.63 o 
   4  20   7       66.49       44.36     16.31 o 
  -2  21   7        2.20       11.06      8.48 o 
  -1  21   7        5.76       12.87     17.45 o 
   0  21   7        0.29       27.12     12.14 o 
   1  21   7        5.47       17.56      9.45 o 
   2  21   7        2.34       16.31      7.64 o 
   0   0   8     6239.18     6152.14     78.63 o 
   1   0   8     1000.66     1002.67     17.34 o 
   2   0   8     1356.27     1389.48     15.94 o 
   3   0   8     1146.74     1082.11     17.51 o 
   4   0   8      250.07      270.80     13.31 o 
   5   0   8      822.24      725.43     16.39 o 
   6   0   8     2378.31     2245.10     28.10 o 
   7   0   8        3.43       15.88      4.46 o 
   8   0   8       49.28       36.23      8.37 o 
   9   0   8     1740.87     1717.06     54.44 o 
  10   0   8      225.90      214.31     25.77 o 
  11   0   8       98.66       95.82     22.55 o 
  12   0   8       14.01       38.80     18.37 o 
 -12   1   8        1.41       17.32      9.66 o 
 -11   1   8        9.74       29.76     12.97 o 
 -10   1   8      114.67      100.02     24.63 o 
  -9   1   8      532.99      454.59     37.14 o 
  -8   1   8     1384.97     1357.42     41.92 o 
  -7   1   8      158.20      188.06     13.18 o 
  -6   1   8     1348.19     1298.36     18.96 o 
  -5   1   8      117.72      120.92      7.18 o 
  -4   1   8     2030.24     1898.95     23.20 o 
  -3   1   8     1151.01     1262.28     19.53 o 
  -2   1   8     5396.23     5334.36     41.87 o 
  -1   1   8      218.81      252.67      9.68 o 
   0   1   8       87.85      115.54      7.93 o 
   1   1   8      225.52      274.09     13.98 o 
   2   1   8     5341.26     5340.24     94.79 o 
   3   1   8     1116.30     1246.64     31.94 o 
   4   1   8     2019.03     1933.85     25.66 o 
   5   1   8      109.80       99.06      6.22 o 
   6   1   8     1372.97     1322.10     18.03 o 
   7   1   8      157.32      176.27     10.18 o 
   8   1   8     1415.08     1339.99     27.96 o 
   9   1   8      521.93      471.20     35.74 o 
  10   1   8      109.60       98.10     16.24 o 
  11   1   8       10.03       24.51     13.38 o 
 -12   2   8        5.37       34.16     10.37 o 
 -11   2   8       49.77       72.26     25.06 o 
 -10   2   8       17.31       22.41      6.36 o 
  -9   2   8       30.42       35.72     14.89 o 
  -8   2   8      844.79      872.74     55.84 o 
  -7   2   8      168.93      156.42     11.71 o 
  -6   2   8      336.40      327.41     19.58 o 
  -5   2   8      133.79      127.83      8.79 o 
  -4   2   8     1934.29     2032.77     25.45 o 
  -3   2   8      200.43      200.07     10.51 o 
  -2   2   8     1135.97     1251.97     21.85 o 
  -1   2   8      237.09      213.02      9.59 o 
   0   2   8       64.06       61.91      4.08 o 
   1   2   8      236.17      220.32      6.74 o 
   2   2   8     1155.30     1289.26     24.68 o 
   3   2   8      176.56      150.44      7.05 o 
   4   2   8     1941.51     2073.76     40.00 o 
   5   2   8      138.85      127.65      8.07 o 
   6   2   8      325.06      304.45     18.30 o 
   7   2   8      171.16      155.33     12.45 o 
   8   2   8      856.99      884.12     28.70 o 
   9   2   8       30.50       26.99      6.34 o 
  10   2   8       18.74       17.49      6.76 o 
  11   2   8       51.57       49.45      8.28 o 
 -12   3   8       74.96       48.42     14.64 o 
 -11   3   8      129.99      122.60     16.38 o 
 -10   3   8       41.99       50.25     10.15 o 
  -9   3   8      540.71      575.07     43.10 o 
  -8   3   8       35.70       29.87      4.59 o 
  -7   3   8       30.50       22.19      5.04 o 
  -6   3   8       27.46       27.22      3.57 o 
  -5   3   8      367.29      380.63     23.40 o 
  -4   3   8       24.03       28.45      3.74 o 
  -3   3   8     2503.42     2691.97     30.68 o 
  -2   3   8     2305.20     2347.50     29.73 o 
  -1   3   8     3480.36     3459.40     42.56 o 
   0   3   8     5417.46     5437.32     37.98 o 
   1   3   8     3453.97     3314.28     44.30 o 
   2   3   8     2341.86     2280.41     30.03 o 
   3   3   8     2572.48     2717.76     31.47 o 
   4   3   8       31.12       31.14      2.92 o 
   5   3   8      347.38      344.08     11.35 o 
   6   3   8       28.20       19.83      3.44 o 
   7   3   8       29.24       23.83      4.28 o 
   8   3   8       33.76       26.45      5.23 o 
   9   3   8      538.97      571.45     45.61 o 
  10   3   8       41.53       27.09     10.66 o 
  11   3   8      131.51      116.26     27.52 o 
  12   3   8       75.20       65.89     15.95 o 
 -11   4   8       53.09       54.80     11.51 o 
 -10   4   8      121.12      112.38     18.41 o 
  -9   4   8     1320.87     1265.74     65.53 o 
  -8   4   8      108.78      109.23     14.40 o 
  -7   4   8     1134.71     1066.99     18.57 o 
  -6   4   8      267.40      237.80     17.37 o 
  -5   4   8     1336.82     1394.79     26.43 o 
  -4   4   8       10.47        7.37      3.47 o 
  -3   4   8     1764.51     1804.59     24.80 o 
  -2   4   8      753.77      773.37     16.79 o 
  -1   4   8      606.44      613.24     13.23 o 
   0   4   8      476.91      416.68      9.89 o 
   1   4   8      602.52      571.31     20.20 o 
   2   4   8      767.51      822.65     14.55 o 
   3   4   8     1725.18     1701.91     27.35 o 
   4   4   8        9.81       10.62      3.00 o 
   5   4   8     1332.97     1395.27     20.86 o 
   6   4   8      269.85      260.68      8.98 o 
   7   4   8     1180.67     1091.17     28.26 o 
   8   4   8      106.26      114.41     11.79 o 
   9   4   8     1309.15     1303.48     34.47 o 
  10   4   8      122.45      135.95     24.27 o 
  11   4   8       52.41       28.84      8.88 o 
 -11   5   8       70.56      104.53     14.95 o 
 -10   5   8      140.88      151.81     15.98 o 
  -9   5   8       27.37       33.55     11.07 o 
  -8   5   8      544.00      560.42     54.05 o 
  -7   5   8      466.59      504.03     38.71 o 
  -6   5   8       83.67       99.76      8.81 o 
  -5   5   8      203.01      181.23     12.62 o 
  -4   5   8      767.75      783.91     16.97 o 
  -3   5   8     2323.88     2317.83     25.74 o 
  -2   5   8     1309.15     1336.97     20.58 o 
  -1   5   8      387.68      366.17      8.78 o 
   0   5   8       48.69       62.61      4.66 o 
   1   5   8      387.84      369.32     11.09 o 
   2   5   8     1304.37     1350.15     29.00 o 
   3   5   8     2297.90     2281.95     36.22 o 
   4   5   8      796.14      847.47     21.21 o 
   5   5   8      209.30      174.65     13.52 o 
   6   5   8       76.86       86.87      7.22 o 
   7   5   8      460.80      476.22     28.16 o 
   8   5   8      561.29      602.68     32.97 o 
   9   5   8       24.18       27.98      5.13 o 
  10   5   8      135.80      109.32     19.21 o 
  11   5   8       74.43       77.42     36.71 o 
 -11   6   8       10.30       32.26     11.14 o 
 -10   6   8      113.14      127.82     16.93 o 
  -9   6   8      121.18       90.56     15.25 o 
  -8   6   8       46.51       45.14      9.21 o 
  -7   6   8      992.06      945.82     72.23 o 
  -6   6   8      316.16      279.93     21.42 o 
  -5   6   8     1235.67     1188.09     18.84 o 
  -4   6   8      962.80      985.18     21.67 o 
  -3   6   8     1339.92     1330.86     27.12 o 
  -2   6   8        1.89        5.21      2.33 o 
  -1   6   8      201.96      258.33     15.35 o 
   0   6   8      356.13      397.43     11.47 o 
   1   6   8      202.43      265.39     13.21 o 
   2   6   8        1.60        9.04      1.97 o 
   3   6   8     1353.47     1354.70     17.83 o 
   4   6   8      949.81      994.71     23.29 o 
   5   6   8     1230.65     1156.56     22.48 o 
   6   6   8      327.65      305.76     22.26 o 
   7   6   8      998.03      913.94     30.24 o 
   8   6   8       49.74       46.47      5.90 o 
   9   6   8      118.45      107.82     11.69 o 
  10   6   8      110.95      123.37     20.13 o 
  11   6   8       10.60       20.53      7.51 o 
 -11   7   8       28.02       26.16      8.08 o 
 -10   7   8        5.91       16.13      5.89 o 
  -9   7   8      222.93      230.77     24.85 o 
  -8   7   8       29.03       39.98     19.43 o 
  -7   7   8       78.95       61.94     10.26 o 
  -6   7   8      808.30      880.33     35.12 o 
  -5   7   8      964.06      969.13     31.98 o 
  -4   7   8      927.19      961.91     17.01 o 
  -3   7   8     1037.38     1028.18     22.73 o 
  -2   7   8     1471.97     1372.90     21.24 o 
  -1   7   8     7313.82     7173.62     79.76 o 
   0   7   8      587.18      618.32     19.38 o 
   1   7   8     7341.35     7211.65     72.54 o 
   2   7   8     1488.65     1370.55     26.04 o 
   3   7   8     1004.42      999.59     18.43 o 
   4   7   8      948.10      986.44     23.53 o 
   5   7   8      947.79      957.09     21.80 o 
   6   7   8      807.69      848.11     29.69 o 
   7   7   8       75.89       78.66      8.35 o 
   8   7   8       29.58       32.13      5.37 o 
   9   7   8      219.73      187.51     19.43 o 
  10   7   8        6.57       24.18      7.54 o 
  11   7   8       27.84       20.00     16.56 o 
 -11   8   8      110.73       79.48     16.30 o 
 -10   8   8      125.10      106.58     28.08 o 
  -9   8   8       35.03       25.54      6.83 o 
  -8   8   8        8.02       26.10      9.72 o 
  -7   8   8      781.77      736.45     33.89 o 
  -6   8   8     1039.18     1080.39     78.03 o 
  -5   8   8      667.33      691.11     52.17 o 
  -4   8   8      570.65      605.76     19.75 o 
  -3   8   8     1399.27     1393.23     20.26 o 
  -2   8   8       77.01       85.30      6.25 o 
  -1   8   8     2250.67     2327.44     26.50 o 
   0   8   8     1914.69     2236.95     28.16 o 
   1   8   8     2276.96     2358.97     27.38 o 
   2   8   8       85.07      105.76      7.08 o 
   3   8   8     1402.92     1351.93     19.81 o 
   4   8   8      559.89      549.33     24.35 o 
   5   8   8      683.17      710.47     43.08 o 
   6   8   8     1044.56     1082.47     35.86 o 
   7   8   8      762.46      752.88     43.89 o 
   8   8   8        7.65       17.13      5.19 o 
   9   8   8       35.95       55.04      8.77 o 
  10   8   8      127.43      138.21     17.09 o 
  11   8   8      111.27      132.30     33.76 o 
 -11   9   8       23.93       25.37      9.18 o 
 -10   9   8       32.90       33.12     10.23 o 
  -9   9   8      266.41      285.33     24.85 o 
  -8   9   8       88.21       94.36     14.85 o 
  -7   9   8      195.04      234.91     29.92 o 
  -6   9   8       27.48       31.25     12.66 o 
  -5   9   8      297.32      236.83     27.45 o 
  -4   9   8      281.67      345.88     27.86 o 
  -3   9   8      735.50      770.46     15.25 o 
  -2   9   8     1990.21     2077.61     44.23 o 
  -1   9   8     2308.45     2437.55     29.14 o 
   0   9   8      819.53      778.96     15.46 o 
   1   9   8     2335.96     2467.76     29.66 o 
   2   9   8     2011.43     2089.12     55.97 o 
   3   9   8      712.25      783.35     21.09 o 
   4   9   8      272.48      313.46     17.49 o 
   5   9   8      301.83      261.10     16.74 o 
   6   9   8       28.76       32.09      5.20 o 
   7   9   8      197.38      175.72     13.73 o 
   8   9   8       85.44       92.08     12.65 o 
   9   9   8      258.13      255.34     20.81 o 
  10   9   8       34.25       36.69     10.47 o 
  11   9   8       22.09       21.93     11.60 o 
 -10  10   8       83.12       80.88     17.33 o 
  -9  10   8      248.70      286.53     29.53 o 
  -8  10   8       11.73       35.43     12.88 o 
  -7  10   8       99.56      101.79     18.94 o 
  -6  10   8        6.08       19.95      6.47 o 
  -5  10   8       58.02       65.95     15.08 o 
  -4  10   8       35.07       41.15      7.96 o 
  -3  10   8      349.68      357.71     29.85 o 
  -2  10   8      209.89      242.68     19.58 o 
  -1  10   8      544.79      541.41     14.87 o 
   0  10   8        2.98        9.23      3.24 o 
   1  10   8      525.92      555.26     15.84 o 
   2  10   8      213.55      228.22     14.10 o 
   3  10   8      358.43      363.74     20.51 o 
   4  10   8       32.38       48.15      5.98 o 
   5  10   8       56.34       64.81      8.45 o 
   6  10   8        5.65       20.28      5.62 o 
   7  10   8      100.16      110.83     10.83 o 
   8  10   8       11.16       21.77      8.83 o 
   9  10   8      250.02      261.74     28.54 o 
  10  10   8       81.23       77.90     10.23 o 
 -10  11   8       37.87       40.82     11.39 o 
  -9  11   8       85.25       82.85     13.57 o 
  -8  11   8        2.03       13.26      5.82 o 
  -7  11   8        2.07        9.42      7.96 o 
  -6  11   8      241.92      255.73     30.08 o 
  -5  11   8      682.32      748.01     55.36 o 
  -4  11   8      190.54      207.30     23.05 o 
  -3  11   8      186.30      200.61     18.14 o 
  -2  11   8      523.51      503.20     26.52 o 
  -1  11   8      109.16      128.89      8.09 o 
   0  11   8      908.45     1041.69     19.26 o 
   1  11   8      111.38      118.72      7.93 o 
   2  11   8      534.67      591.94     30.52 o 
   3  11   8      178.96      201.72     12.68 o 
   4  11   8      193.46      209.50     13.06 o 
   5  11   8      686.84      752.45     46.39 o 
   6  11   8      245.80      289.38     19.21 o 
   7  11   8        1.63       21.95      5.09 o 
   8  11   8        1.63       19.30      5.63 o 
   9  11   8       86.20       75.00     13.49 o 
  10  11   8       38.88       43.50      9.56 o 
 -10  12   8       26.89       38.41      7.94 o 
  -9  12   8       39.50       35.61     11.36 o 
  -8  12   8       14.22       27.13      8.12 o 
  -7  12   8      129.66      116.51     17.49 o 
  -6  12   8      395.87      422.05     35.84 o 
  -5  12   8      178.16      220.90     21.35 o 
  -4  12   8        6.81        9.55      6.27 o 
  -3  12   8       87.85       86.75     10.48 o 
  -2  12   8      415.87      479.66     31.94 o 
  -1  12   8       80.56       71.69      5.63 o 
   0  12   8     2409.66     2616.56     37.62 o 
   1  12   8       84.09       91.10      7.86 o 
   2  12   8      408.20      442.50     22.48 o 
   3  12   8       90.88       88.65      8.00 o 
   4  12   8        6.90       15.78      4.08 o 
   5  12   8      183.85      202.80     15.68 o 
   6  12   8      397.61      373.59     24.60 o 
   7  12   8      126.99      127.22     12.89 o 
   8  12   8       14.64       27.32      7.67 o 
   9  12   8       41.00       41.24      6.82 o 
  10  12   8       27.53       33.32      7.99 o 
  -9  13   8       78.16       70.35     13.82 o 
  -8  13   8       69.21       79.77     13.30 o 
  -7  13   8       36.30       24.46      6.39 o 
  -6  13   8      214.31      240.78     31.98 o 
  -5  13   8      882.20      966.73     80.94 o 
  -4  13   8      737.85      793.27     53.63 o 
  -3  13   8       30.01       49.12      6.88 o 
  -2  13   8      185.73      199.78     18.18 o 
  -1  13   8      175.69      177.67     15.03 o 
   0  13   8      592.55      592.49     22.41 o 
   1  13   8      177.00      167.14     11.57 o 
   2  13   8      183.64      199.58     12.51 o 
   3  13   8       29.55       44.45      5.98 o 
   4  13   8      736.53      831.59     48.67 o 
   5  13   8      886.95      922.02     53.49 o 
   6  13   8      218.93      211.50     17.70 o 
   7  13   8       36.96       31.11     10.90 o 
   8  13   8       71.00       64.45      9.93 o 
   9  13   8       77.28       96.57     13.50 o 
  -9  14   8       26.55       59.13     11.71 o 
  -8  14   8       96.64       88.63     27.36 o 
  -7  14   8      138.14      134.97     23.38 o 
  -6  14   8       39.16       35.08     21.08 o 
  -5  14   8      211.62      258.01     32.56 o 
  -4  14   8      255.49      248.74     27.70 o 
  -3  14   8        1.18        5.02      5.48 o 
  -2  14   8      206.86      231.14     18.73 o 
  -1  14   8      181.59      175.63     23.70 o 
   0  14   8      684.38      662.83     35.18 o 
   1  14   8      181.79      168.71     10.49 o 
   2  14   8      211.24      206.89     14.41 o 
   3  14   8        1.35       18.07      8.17 o 
   4  14   8      253.00      291.08     21.25 o 
   5  14   8      214.08      237.11     16.47 o 
   6  14   8       38.47       33.02      7.64 o 
   7  14   8      140.51      130.10     14.15 o 
   8  14   8       97.75      117.83     15.05 o 
   9  14   8       25.80       51.06     10.80 o 
  -8  15   8       14.23       11.82      8.97 o 
  -7  15   8       47.51       44.72      9.07 o 
  -6  15   8       75.48       78.67     14.75 o 
  -5  15   8      264.29      259.86     48.87 o 
  -4  15   8       73.51       76.16     11.43 o 
  -3  15   8       71.39       69.22     10.53 o 
  -2  15   8       29.33       24.86      5.28 o 
  -1  15   8      753.02      738.02     51.82 o 
   0  15   8      150.18      151.62     15.30 o 
   1  15   8      745.73      664.95     35.74 o 
   2  15   8       29.45       30.10      5.05 o 
   3  15   8       68.83       59.81      8.02 o 
   4  15   8       75.58       55.51      9.23 o 
   5  15   8      267.36      264.08     22.79 o 
   6  15   8       75.82       94.62     10.27 o 
   7  15   8       47.67       52.74     13.58 o 
   8  15   8       14.14       32.73      8.02 o 
  -8  16   8        0.37       18.65      7.64 o 
  -7  16   8       71.04       73.33     16.13 o 
  -6  16   8       16.18       31.48      8.75 o 
  -5  16   8      102.45       86.38     15.72 o 
  -4  16   8       96.68       99.29     15.28 o 
  -3  16   8      231.24      199.80     21.29 o 
  -2  16   8       31.26       34.06     10.44 o 
  -1  16   8      118.18      104.86     12.07 o 
   0  16   8      102.21       71.98     15.17 o 
   1  16   8      115.85      120.08     10.34 o 
   2  16   8       29.58       29.78      5.41 o 
   3  16   8      236.24      208.61     15.80 o 
   4  16   8       95.19       88.14      8.96 o 
   5  16   8      105.47      115.76     12.64 o 
   6  16   8       16.80       30.55      8.29 o 
   7  16   8       70.69       58.98     11.62 o 
   8  16   8        0.47       27.60      7.77 o 
  -7  17   8       16.28       22.95      7.92 o 
  -6  17   8      122.30      110.01     17.49 o 
  -5  17   8      141.70      122.61     26.82 o 
  -4  17   8      151.73      153.19     24.81 o 
  -3  17   8      145.95      147.45     19.22 o 
  -2  17   8      176.28      172.03     21.03 o 
  -1  17   8       79.75       67.71      8.85 o 
   0  17   8       69.96       53.12      9.22 o 
   1  17   8       82.43       63.70      9.89 o 
   2  17   8      174.65      161.91     22.00 o 
   3  17   8      146.77      137.34     14.89 o 
   4  17   8      154.31      156.29     14.58 o 
   5  17   8      140.81      157.15     16.52 o 
   6  17   8      119.79      111.26     15.01 o 
   7  17   8       15.77       22.25      6.98 o 
  -6  18   8       71.88       51.98     12.58 o 
  -5  18   8       12.29       30.00      7.93 o 
  -4  18   8       83.25       86.96     21.46 o 
  -3  18   8       68.31       42.84      9.57 o 
  -2  18   8       27.95       27.73      8.57 o 
  -1  18   8       96.03       92.08     12.37 o 
   0  18   8        0.82       11.37     10.88 o 
   1  18   8       95.35       96.37     14.91 o 
   2  18   8       27.36       28.64      9.61 o 
   3  18   8       70.53       54.21     13.86 o 
   4  18   8       83.23       80.30     11.29 o 
   5  18   8       11.82       19.03      6.71 o 
   6  18   8       71.41       51.71     17.42 o 
  -5  19   8        4.82       19.49      7.01 o 
  -4  19   8       25.50       31.34      7.40 o 
  -3  19   8       40.43       44.21     12.42 o 
  -2  19   8       67.45       53.99     11.97 o 
  -1  19   8       73.55       55.36     11.91 o 
   0  19   8       80.33       68.17      9.99 o 
   1  19   8       72.37       88.64     22.31 o 
   2  19   8       67.02       86.20     26.37 o 
   3  19   8       40.35       23.09      8.92 o 
   4  19   8       25.39       38.88     14.37 o 
   5  19   8        4.40       19.27      5.88 o 
  -4  20   8       21.14       31.33     20.11 o 
  -3  20   8      158.60      121.83     28.07 o 
  -2  20   8        1.59       33.09     10.12 o 
  -1  20   8        3.73        3.63      7.38 o 
   0  20   8        0.00        6.33      4.02 o 
   1  20   8        3.52       20.99     13.49 o 
   2  20   8        1.74       14.96      7.10 o 
   3  20   8      160.32      139.89     38.63 o 
   4  20   8       21.47       13.31      6.57 o 
  -2  21   8        9.51       30.24      9.47 o 
  -1  21   8       46.81       39.83     10.21 o 
   0  21   8       20.94       30.53      9.58 o 
   1  21   8       47.30       57.64     21.28 o 
   2  21   8        9.30       17.84      7.30 o 
   1   0   9      470.61      454.93     12.35 o 
   2   0   9     9914.10    10048.28    126.89 o 
   3   0   9       60.77       52.58      3.72 o 
   4   0   9     2033.36     2124.56     26.03 o 
   5   0   9      261.86      243.01     13.04 o 
   6   0   9      110.85      117.32      8.21 o 
   7   0   9      160.50      181.10     13.54 o 
   8   0   9      131.39      144.55     13.39 o 
   9   0   9      711.45      799.19     53.07 o 
  10   0   9        2.52        7.34     11.21 o 
  11   0   9      191.16      197.14     37.09 o 
  12   0   9        4.37        0.04     18.52 o 
 -12   1   9        5.65       21.04     11.72 o 
 -11   1   9       47.58       43.11     22.26 o 
 -10   1   9       83.37      106.67     28.21 o 
  -9   1   9      866.01      821.60     58.56 o 
  -8   1   9       41.54       37.38      5.28 o 
  -7   1   9      282.93      306.11     26.06 o 
  -6   1   9     1622.82     1555.96     24.20 o 
  -5   1   9     2548.40     2526.84     46.50 o 
  -4   1   9      802.03      870.37      9.88 o 
  -3   1   9      218.13      252.55      7.65 o 
  -2   1   9     1045.67     1100.51     20.74 o 
  -1   1   9      856.35      828.10     14.13 o 
   0   1   9     1060.82      961.47     16.88 o 
   1   1   9      819.85      804.75     23.63 o 
   2   1   9     1028.70     1092.55     19.09 o 
   3   1   9      219.38      271.66      7.71 o 
   4   1   9      826.92      895.66     15.55 o 
   5   1   9     2536.03     2599.17     31.64 o 
   6   1   9     1601.05     1574.24     27.30 o 
   7   1   9      296.44      305.83     18.56 o 
   8   1   9       43.56       35.18      9.03 o 
   9   1   9      857.96      866.96     42.32 o 
  10   1   9       87.28       84.00     10.78 o 
  11   1   9       47.07       27.25     11.46 o 
 -12   2   9      104.34      120.63     27.96 o 
 -11   2   9       22.85       40.61     11.39 o 
 -10   2   9      198.18      213.18     21.01 o 
  -9   2   9       66.93       74.22     13.84 o 
  -8   2   9      113.23      124.56     11.27 o 
  -7   2   9     1160.34     1149.07     31.42 o 
  -6   2   9      645.91      595.63     19.07 o 
  -5   2   9     4416.46     4821.24     40.90 o 
  -4   2   9      611.99      587.63     11.87 o 
  -3   2   9       58.73       75.95      5.04 o 
  -2   2   9      779.20      804.21     13.64 o 
  -1   2   9     8546.00     8982.52     58.33 o 
   0   2   9       41.97       44.10      3.98 o 
   1   2   9     8558.54     8929.73     87.00 o 
   2   2   9      773.49      781.67     15.76 o 
   3   2   9       47.21       68.87      2.82 o 
   4   2   9      591.42      552.50     18.92 o 
   5   2   9     4442.50     4797.95     27.45 o 
   6   2   9      654.04      581.78     16.72 o 
   7   2   9     1133.77     1131.39     27.78 o 
   8   2   9      114.92      101.16     13.62 o 
   9   2   9       68.77       66.36     10.36 o 
  10   2   9      195.59      177.20     27.83 o 
  11   2   9       22.89       30.36      9.72 o 
 -11   3   9      145.62      124.33     18.55 o 
 -10   3   9       28.51       22.87     18.38 o 
  -9   3   9      688.40      616.50     56.85 o 
  -8   3   9       73.24       80.90      8.36 o 
  -7   3   9      466.18      439.25     24.51 o 
  -6   3   9      665.01      677.19     21.35 o 
  -5   3   9      650.81      692.13     13.95 o 
  -4   3   9      623.48      622.40     18.69 o 
  -3   3   9      692.01      720.89     15.14 o 
  -2   3   9      772.58      791.03     17.06 o 
  -1   3   9     8911.93     9008.32     93.55 o 
   0   3   9      175.35      213.61     11.52 o 
   1   3   9     8825.37     8885.59     91.68 o 
   2   3   9      779.41      744.37     24.45 o 
   3   3   9      675.36      682.61     15.15 o 
   4   3   9      624.03      641.36     14.10 o 
   5   3   9      642.34      666.17     17.89 o 
   6   3   9      670.99      645.22     21.84 o 
   7   3   9      478.31      460.38     30.15 o 
   8   3   9       77.04       88.12      7.63 o 
   9   3   9      689.15      596.48     60.88 o 
  10   3   9       29.43       35.83      9.24 o 
  11   3   9      148.48      127.32     25.39 o 
 -11   4   9      100.84      113.45     16.90 o 
 -10   4   9      166.65      181.20     26.25 o 
  -9   4   9      594.70      668.24     52.36 o 
  -8   4   9      144.44      114.64     12.90 o 
  -7   4   9     1255.21     1192.72     23.37 o 
  -6   4   9      435.45      377.12     24.76 o 
  -5   4   9      186.04      198.08     14.82 o 
  -4   4   9      594.76      584.73     13.12 o 
  -3   4   9     5628.92     5789.41     84.14 o 
  -2   4   9     1044.15     1115.56     17.88 o 
  -1   4   9     1105.68     1112.64     23.44 o 
   0   4   9      644.70      577.15     21.29 o 
   1   4   9     1083.74     1122.61     18.85 o 
   2   4   9     1015.70     1093.45     17.66 o 
   3   4   9     5692.33     5853.95     62.06 o 
   4   4   9      612.94      599.66     13.90 o 
   5   4   9      185.96      212.26     13.82 o 
   6   4   9      433.10      384.42     26.29 o 
   7   4   9     1232.50     1133.45     19.38 o 
   8   4   9      142.50      146.27     11.65 o 
   9   4   9      597.11      660.91     54.41 o 
  10   4   9      165.37      176.97     22.89 o 
  11   4   9      104.09      107.06     20.97 o 
 -11   5   9       32.90       36.58     10.41 o 
 -10   5   9       14.18       29.56      9.42 o 
  -9   5   9      287.04      290.39     27.74 o 
  -8   5   9      350.25      389.24     33.72 o 
  -7   5   9       83.20      119.87     18.66 o 
  -6   5   9     1336.08     1236.28     31.60 o 
  -5   5   9     1275.98     1355.33     24.17 o 
  -4   5   9       91.34       96.05      9.18 o 
  -3   5   9      433.32      433.94     16.23 o 
  -2   5   9      182.57      211.89     13.17 o 
  -1   5   9      165.01      163.86     10.43 o 
   0   5   9     1731.49     1630.59     24.52 o 
   1   5   9      168.38      159.31     10.23 o 
   2   5   9      182.84      204.19     10.91 o 
   3   5   9      441.50      445.58      8.40 o 
   4   5   9       87.39       95.57      6.96 o 
   5   5   9     1258.70     1271.99     29.03 o 
   6   5   9     1373.88     1352.19     30.89 o 
   7   5   9       88.77       92.15      8.85 o 
   8   5   9      347.92      342.66     22.87 o 
   9   5   9      287.06      306.74     30.60 o 
  10   5   9       13.81       28.41      7.77 o 
  11   5   9       33.06       23.15     12.19 o 
 -11   6   9       22.57       26.95     10.37 o 
 -10   6   9      129.17      130.55     14.55 o 
  -9   6   9       56.40       55.40     12.31 o 
  -8   6   9       52.63       55.01      9.77 o 
  -7   6   9      275.13      265.15     27.27 o 
  -6   6   9      160.34      159.55     14.95 o 
  -5   6   9      512.90      541.79     16.35 o 
  -4   6   9      214.32      216.86     12.88 o 
  -3   6   9      740.52      691.29     21.22 o 
  -2   6   9     1069.50     1035.49     14.46 o 
  -1   6   9     4159.98     4343.42     70.78 o 
   0   6   9     3383.71     3361.45     79.32 o 
   1   6   9     4169.94     4467.06     49.13 o 
   2   6   9     1078.07     1028.27     20.06 o 
   3   6   9      702.29      679.18     16.18 o 
   4   6   9      203.98      204.87      7.21 o 
   5   6   9      512.65      520.10     27.69 o 
   6   6   9      157.91      165.98     10.27 o 
   7   6   9      273.96      269.18     16.46 o 
   8   6   9       52.05       53.94      6.14 o 
   9   6   9       55.13       49.16      6.96 o 
  10   6   9      134.52       89.15     20.17 o 
  11   6   9       22.38       30.77     14.24 o 
 -11   7   9        8.56       24.61      8.68 o 
 -10   7   9       40.04       40.91     11.28 o 
  -9   7   9       76.34       73.47     13.24 o 
  -8   7   9      141.03      121.63     11.10 o 
  -7   7   9      253.45      238.38     22.71 o 
  -6   7   9      216.10      208.49     20.42 o 
  -5   7   9      274.41      238.08     19.20 o 
  -4   7   9      599.67      660.87     15.55 o 
  -3   7   9     3147.49     3235.64     44.53 o 
  -2   7   9      367.27      373.28     14.21 o 
  -1   7   9     1775.66     1748.77     50.35 o 
   0   7   9      255.57      252.67     14.94 o 
   1   7   9     1732.63     1740.44     34.02 o 
   2   7   9      364.02      414.78      9.67 o 
   3   7   9     3166.98     3202.81     37.97 o 
   4   7   9      594.64      668.21     30.66 o 
   5   7   9      276.78      262.57     16.63 o 
   6   7   9      225.06      218.57     14.47 o 
   7   7   9      250.66      241.52     19.40 o 
   8   7   9      144.79      142.26     15.25 o 
   9   7   9       72.72       64.67     10.42 o 
  10   7   9       39.03       35.45     13.90 o 
  11   7   9        9.25        9.31      7.85 o 
 -11   8   9      115.80      120.78     17.05 o 
 -10   8   9       22.41       46.89     21.32 o 
  -9   8   9      170.40      194.64     23.98 o 
  -8   8   9       94.14       75.22     12.37 o 
  -7   8   9      206.81      213.77     21.21 o 
  -6   8   9      698.66      757.29     66.36 o 
  -5   8   9      284.54      249.21     21.03 o 
  -4   8   9      168.52      147.71     11.10 o 
  -3   8   9      349.70      361.44     12.35 o 
  -2   8   9      725.67      771.70     20.05 o 
  -1   8   9     1041.02     1111.61     22.61 o 
   0   8   9      173.21      187.12      9.93 o 
   1   8   9     1048.28     1095.43     26.06 o 
   2   8   9      699.24      765.68     21.20 o 
   3   8   9      335.71      338.34      9.49 o 
   4   8   9      173.57      163.19     14.15 o 
   5   8   9      287.05      274.83     19.09 o 
   6   8   9      696.41      748.25     41.42 o 
   7   8   9      200.45      233.80     17.46 o 
   8   8   9       92.57       95.09     10.85 o 
   9   8   9      164.03      153.47     17.81 o 
  10   8   9       22.16       21.10      8.43 o 
  11   8   9      118.82      163.32     42.11 o 
 -10   9   9       31.00       22.61      9.41 o 
  -9   9   9       20.39       15.93      6.52 o 
  -8   9   9       90.08       69.47     23.02 o 
  -7   9   9      523.98      514.34     55.23 o 
  -6   9   9     1601.02     1646.53     47.79 o 
  -5   9   9      211.56      200.73     30.53 o 
  -4   9   9      519.32      554.73     38.56 o 
  -3   9   9      498.26      512.51     18.43 o 
  -2   9   9      295.47      345.95     11.15 o 
  -1   9   9     1781.54     1844.03     32.07 o 
   0   9   9      116.90      136.26      8.80 o 
   1   9   9     1777.69     1918.98     25.01 o 
   2   9   9      298.15      370.82     16.47 o 
   3   9   9      495.13      491.74     17.20 o 
   4   9   9      516.41      508.61     27.27 o 
   5   9   9      217.21      225.18     13.78 o 
   6   9   9     1623.11     1729.99     44.71 o 
   7   9   9      508.75      540.59     37.48 o 
   8   9   9       88.04       67.34     10.04 o 
   9   9   9       21.53       22.03      5.18 o 
  10   9   9       31.56       28.82      5.55 o 
 -10  10   9       59.80      109.03     20.06 o 
  -9  10   9       41.65       71.11     15.16 o 
  -8  10   9       15.75       32.67     10.92 o 
  -7  10   9        1.55       20.05      6.79 o 
  -6  10   9      754.03      635.16     49.05 o 
  -5  10   9      252.41      242.38     20.81 o 
  -4  10   9      236.21      286.08     22.61 o 
  -3  10   9      376.31      435.81     42.78 o 
  -2  10   9      253.22      222.50     13.24 o 
  -1  10   9      437.04      444.52     15.47 o 
   0  10   9     1233.34     1282.20     18.82 o 
   1  10   9      451.38      490.94     24.93 o 
   2  10   9      245.50      227.45     13.01 o 
   3  10   9      375.43      395.53     10.29 o 
   4  10   9      234.68      260.16     19.03 o 
   5  10   9      242.35      249.31     16.52 o 
   6  10   9      748.62      745.12     41.86 o 
   7  10   9        1.33       13.98      5.37 o 
   8  10   9       15.45       18.79      5.83 o 
   9  10   9       42.20       47.68      8.60 o 
  10  10   9       62.26      102.01     16.20 o 
 -10  11   9       79.14       94.79     15.47 o 
  -9  11   9       25.39       35.53      7.14 o 
  -8  11   9        5.09        9.56     10.59 o 
  -7  11   9       60.02       53.66     10.65 o 
  -6  11   9      410.76      332.76     27.27 o 
  -5  11   9       17.54       17.09      6.44 o 
  -4  11   9      147.55      165.16     17.05 o 
  -3  11   9      345.64      364.09     28.61 o 
  -2  11   9     1640.13     1630.54     45.30 o 
  -1  11   9      576.61      552.50     13.96 o 
   0  11   9        0.15       10.82      3.59 o 
   1  11   9      592.53      553.04     19.12 o 
   2  11   9     1631.14     1613.65     30.50 o 
   3  11   9      347.96      357.79     23.64 o 
   4  11   9      143.96      158.78     11.85 o 
   5  11   9       17.71       21.36      7.38 o 
   6  11   9      418.19      364.30     27.27 o 
   7  11   9       56.76       46.63      7.64 o 
   8  11   9        5.44       16.28      5.07 o 
   9  11   9       24.45       41.00      8.56 o 
  10  11   9       79.47       90.08     13.81 o 
  -9  12   9       93.94      113.87     13.69 o 
  -8  12   9       18.83       19.29      6.08 o 
  -7  12   9       62.03       64.30     10.07 o 
  -6  12   9      133.73      123.67     15.30 o 
  -5  12   9      371.07      317.27     26.09 o 
  -4  12   9       41.96       46.32      8.70 o 
  -3  12   9      100.60      117.43     13.10 o 
  -2  12   9      210.62      244.54     18.73 o 
  -1  12   9      181.26      185.00     11.27 o 
   0  12   9     1456.76     1520.92     30.51 o 
   1  12   9      181.98      155.82     10.24 o 
   2  12   9      215.08      231.13     13.72 o 
   3  12   9       98.00       98.57      8.17 o 
   4  12   9       44.64       58.90      5.99 o 
   5  12   9      375.88      318.98     24.81 o 
   6  12   9      131.38      136.65     15.36 o 
   7  12   9       63.79       83.88      9.20 o 
   8  12   9       19.59       16.32      6.17 o 
   9  12   9       97.83      137.30     16.23 o 
  -9  13   9       72.17       95.66     15.02 o 
  -8  13   9       24.27       32.36     16.51 o 
  -7  13   9       79.92       62.61     16.38 o 
  -6  13   9       16.43       38.95      9.37 o 
  -5  13   9       18.29       16.61      6.23 o 
  -4  13   9       65.43       56.66      8.69 o 
  -3  13   9      463.11      433.48     47.17 o 
  -2  13   9      283.21      312.04     27.62 o 
  -1  13   9      623.75      583.44     41.64 o 
   0  13   9      253.89      294.22     13.97 o 
   1  13   9      632.91      600.07     29.34 o 
   2  13   9      289.58      313.26     18.52 o 
   3  13   9      463.85      435.82     26.16 o 
   4  13   9       66.22       69.65      9.58 o 
   5  13   9       17.17       22.03      4.66 o 
   6  13   9       17.23       27.81      5.76 o 
   7  13   9       78.05       64.57      8.58 o 
   8  13   9       24.85       41.99      8.08 o 
   9  13   9       73.62       62.21     12.22 o 
  -9  14   9       26.96       23.02      9.48 o 
  -8  14   9       21.53       34.75     10.59 o 
  -7  14   9       29.21       15.22      7.82 o 
  -6  14   9      323.32      262.81     35.52 o 
  -5  14   9      244.85      236.73     22.36 o 
  -4  14   9      205.40      233.45     21.40 o 
  -3  14   9       15.78       25.30     15.36 o 
  -2  14   9      179.91      165.19     30.73 o 
  -1  14   9      356.67      352.87     28.10 o 
   0  14   9      840.05      861.05     37.69 o 
   1  14   9      362.78      333.10     20.76 o 
   2  14   9      176.09      160.49     11.58 o 
   3  14   9       16.10       19.35      5.83 o 
   4  14   9      206.78      223.44     16.77 o 
   5  14   9      242.91      186.15     17.46 o 
   6  14   9      319.70      293.06     24.88 o 
   7  14   9       28.70       33.22      6.41 o 
   8  14   9       21.30       17.13      9.97 o 
   9  14   9       27.45       21.86      6.61 o 
  -8  15   9       15.10       13.76      7.18 o 
  -7  15   9       22.17       16.55      9.25 o 
  -6  15   9      237.01      189.43     23.82 o 
  -5  15   9       11.28       23.98      9.93 o 
  -4  15   9        6.80       25.28      7.74 o 
  -3  15   9      192.70      190.26     18.30 o 
  -2  15   9      432.40      439.90     26.21 o 
  -1  15   9       18.69       29.80      6.28 o 
   0  15   9       83.22       87.02     10.02 o 
   1  15   9       18.49       22.42      4.20 o 
   2  15   9      428.62      440.83     33.51 o 
   3  15   9      196.45      197.46     14.71 o 
   4  15   9        6.69       17.08      5.70 o 
   5  15   9       12.21       22.28      4.60 o 
   6  15   9      236.62      210.55     20.60 o 
   7  15   9       21.00       39.18      9.25 o 
   8  15   9       15.65       15.34      8.68 o 
  -7  16   9       25.24       39.32     10.12 o 
  -6  16   9        9.65       12.58     13.96 o 
  -5  16   9       23.53       30.21      7.46 o 
  -4  16   9       59.21       71.69     12.24 o 
  -3  16   9      112.64       85.75     13.52 o 
  -2  16   9      130.77      128.33     13.71 o 
  -1  16   9      177.61      188.08     16.01 o 
   0  16   9       65.85       85.19     14.06 o 
   1  16   9      173.80      174.32     16.68 o 
   2  16   9      128.87      114.22     12.32 o 
   3  16   9      114.14      109.34     11.18 o 
   4  16   9       59.70       47.90      6.13 o 
   5  16   9       23.80       27.28      6.17 o 
   6  16   9        9.00       24.75      5.71 o 
   7  16   9       26.27       31.14      9.59 o 
  -7  17   9        8.98       21.34      7.53 o 
  -6  17   9       55.11       38.20      9.16 o 
  -5  17   9       56.81       53.70     14.63 o 
  -4  17   9       89.81       86.28     13.38 o 
  -3  17   9       88.12       73.22     12.28 o 
  -2  17   9       31.34       37.13      8.43 o 
  -1  17   9       78.41       78.96     11.81 o 
   0  17   9        9.15       16.42      7.80 o 
   1  17   9       78.91      100.24     23.09 o 
   2  17   9       32.60       35.10      8.22 o 
   3  17   9       90.26       75.87      8.10 o 
   4  17   9       90.97       79.14     11.33 o 
   5  17   9       57.63       69.48      9.85 o 
   6  17   9       55.46       33.81      6.89 o 
   7  17   9        9.06       19.27      7.04 o 
  -6  18   9      111.78      133.37     20.97 o 
  -5  18   9      191.66      149.60     23.43 o 
  -4  18   9       16.76       20.27      9.12 o 
  -3  18   9       55.29       56.33     10.67 o 
  -2  18   9      162.55      157.26     18.57 o 
  -1  18   9      241.00      212.76     21.47 o 
   0  18   9      110.29      113.13     13.52 o 
   1  18   9      238.70      258.57     40.86 o 
   2  18   9      162.05      134.93     23.43 o 
   3  18   9       54.49       39.50      8.00 o 
   4  18   9       17.20       10.91      4.54 o 
   5  18   9      193.26      149.85     21.60 o 
   6  18   9      110.09       96.67     13.44 o 
  -5  19   9       34.78       25.78      9.50 o 
  -4  19   9       31.50       30.77      8.25 o 
  -3  19   9       60.78       66.57     11.51 o 
  -2  19   9       20.30       22.39      5.97 o 
  -1  19   9       13.45       23.96      5.17 o 
   0  19   9       68.76       70.85     11.91 o 
   1  19   9       12.72       19.93      7.08 o 
   2  19   9       19.47       14.68      8.43 o 
   3  19   9       62.10       73.56     13.60 o 
   4  19   9       30.51       42.40      9.43 o 
   5  19   9       35.04       39.23      8.59 o 
  -3  20   9       65.95       41.34      9.63 o 
  -2  20   9        6.34       12.64      9.26 o 
  -1  20   9       48.08       28.90      9.11 o 
   0  20   9        9.43        9.49      7.67 o 
   1  20   9       47.25       52.04     19.45 o 
   2  20   9        6.14        4.80     12.46 o 
   3  20   9       66.80       45.00     12.87 o 
  -1  21   9        4.95       12.66     10.08 o 
   0  21   9       33.11       33.74      9.54 o 
   1  21   9        4.74        7.60      5.78 o 
   0   0  10      479.02      437.74     30.12 o 
   1   0  10      373.68      383.09     11.19 o 
   2   0  10       40.65       69.52      4.39 o 
   3   0  10     1422.76     1503.79     51.85 o 
   4   0  10     1212.56     1280.57     21.69 o 
   5   0  10     1958.12     2005.69     29.16 o 
   6   0  10     1513.17     1530.70     24.38 o 
   7   0  10      542.26      537.11     33.49 o 
   8   0  10       25.56       30.86      5.92 o 
   9   0  10       33.48       27.98      6.55 o 
  10   0  10      322.05      295.42     31.88 o 
  11   0  10       70.06       79.83     19.42 o 
 -11   1  10       30.50       28.28     17.80 o 
 -10   1  10      132.44      148.58     21.72 o 
  -9   1  10      311.46      288.25     25.25 o 
  -8   1  10     1215.97     1252.92     40.31 o 
  -7   1  10      253.74      231.14     27.64 o 
  -6   1  10      194.68      171.13     12.83 o 
  -5   1  10       29.59       35.28      3.66 o 
  -4   1  10       92.77       82.52      7.61 o 
  -3   1  10     1015.29     1118.50     17.23 o 
  -2   1  10     1958.45     1921.15     32.57 o 
  -1   1  10     5243.70     5353.26     52.61 o 
   0   1  10      948.78      929.66     16.28 o 
   1   1  10     5259.21     5251.59     81.38 o 
   2   1  10     1935.06     1912.82     30.57 o 
   3   1  10     1065.56     1113.85     24.28 o 
   4   1  10       96.27       77.07      5.81 o 
   5   1  10       29.68       39.71      5.65 o 
   6   1  10      197.57      190.92     11.66 o 
   7   1  10      246.90      240.36     17.78 o 
   8   1  10     1199.42     1138.67     37.46 o 
   9   1  10      305.38      347.45     26.15 o 
  10   1  10      135.39      157.88     16.33 o 
  11   1  10       32.54       15.92     12.79 o 
 -11   2  10        6.43        6.43     11.88 o 
 -10   2  10      357.00      381.39     29.43 o 
  -9   2  10       37.73       24.62      5.59 o 
  -8   2  10      406.88      374.87     25.63 o 
  -7   2  10      317.31      339.96     24.02 o 
  -6   2  10      573.40      532.03     30.83 o 
  -5   2  10      822.94      919.56     17.57 o 
  -4   2  10      453.67      508.71     14.44 o 
  -3   2  10      850.42      743.75     12.60 o 
  -2   2  10     1653.79     1779.53     19.82 o 
  -1   2  10    10344.21    10579.14    108.37 o 
   0   2  10     1062.18     1073.26     16.98 o 
   1   2  10    10375.24    10667.18    233.92 o 
   2   2  10     1619.02     1761.26     34.88 o 
   3   2  10      857.05      766.84     15.29 o 
   4   2  10      451.84      500.92      7.00 o 
   5   2  10      827.68      875.37     23.91 o 
   6   2  10      576.19      564.32     17.72 o 
   7   2  10      320.35      309.54     19.22 o 
   8   2  10      405.89      394.56     32.03 o 
   9   2  10       37.00       30.99      5.74 o 
  10   2  10      354.65      300.91     42.60 o 
  11   2  10        6.77       33.67     11.74 o 
 -11   3  10       58.33       66.43     19.22 o 
 -10   3  10       37.06       24.93      9.53 o 
  -9   3  10       26.94       33.13     15.03 o 
  -8   3  10      173.60      135.94     16.28 o 
  -7   3  10      298.65      275.68     18.30 o 
  -6   3  10      637.94      623.93     35.95 o 
  -5   3  10      629.06      628.14     22.33 o 
  -4   3  10     1174.22     1198.19     19.77 o 
  -3   3  10     1197.86     1181.23     16.06 o 
  -2   3  10      160.72      162.86      9.22 o 
  -1   3  10      614.36      681.19     13.65 o 
   0   3  10      803.27      905.39     15.34 o 
   1   3  10      630.20      707.51     16.70 o 
   2   3  10      174.03      184.35     10.13 o 
   3   3  10     1213.00     1230.32     22.69 o 
   4   3  10     1193.16     1193.32     25.50 o 
   5   3  10      634.15      649.94     20.24 o 
   6   3  10      640.71      604.25     19.59 o 
   7   3  10      300.22      272.62     21.36 o 
   8   3  10      168.21      146.72     14.46 o 
   9   3  10       28.91       32.91      8.34 o 
  10   3  10       36.48       32.06      7.85 o 
  11   3  10       58.36       57.65     17.21 o 
 -11   4  10       29.54       34.08      9.94 o 
 -10   4  10      421.96      356.30     40.00 o 
  -9   4  10      142.62      184.71     19.60 o 
  -8   4  10      266.07      274.17     28.62 o 
  -7   4  10       85.17       81.19      8.30 o 
  -6   4  10      324.53      291.59     18.77 o 
  -5   4  10     2278.98     2188.05     47.88 o 
  -4   4  10      594.29      568.43     17.57 o 
  -3   4  10      497.92      547.63      9.02 o 
  -2   4  10      682.82      652.10     20.55 o 
  -1   4  10      319.57      340.16     18.06 o 
   0   4  10     9035.10     9426.96    112.79 o 
   1   4  10      312.75      345.35      9.06 o 
   2   4  10      687.02      672.37     23.69 o 
   3   4  10      479.02      498.61     27.64 o 
   4   4  10      580.25      543.68     15.81 o 
   5   4  10     2281.37     2307.27     32.02 o 
   6   4  10      337.63      296.87     17.61 o 
   7   4  10       72.99       69.49      6.69 o 
   8   4  10      271.11      270.47     28.26 o 
   9   4  10      149.05      168.78     17.17 o 
  10   4  10      423.44      379.19     46.85 o 
  11   4  10       30.22       20.13      8.37 o 
 -11   5  10      194.12      193.04     26.07 o 
 -10   5  10       26.73       41.42     11.17 o 
  -9   5  10      365.33      319.40     31.42 o 
  -8   5  10      299.44      273.73     24.87 o 
  -7   5  10       44.98       53.31      8.72 o 
  -6   5  10      865.19      823.25     26.17 o 
  -5   5  10       93.38      100.77      8.75 o 
  -4   5  10      756.86      750.04     25.42 o 
  -3   5  10      173.66      203.42     11.58 o 
  -2   5  10     1439.34     1402.24     31.30 o 
  -1   5  10     1295.14     1339.83     22.20 o 
   0   5  10     1576.85     1686.31     26.71 o 
   1   5  10     1310.54     1350.99     32.29 o 
   2   5  10     1475.66     1454.20     19.19 o 
   3   5  10      188.68      222.47      6.64 o 
   4   5  10      738.19      722.35     26.63 o 
   5   5  10       99.51      120.27      8.47 o 
   6   5  10      876.63      830.86     42.07 o 
   7   5  10       42.97       51.10      7.08 o 
   8   5  10      290.65      246.93     19.80 o 
   9   5  10      355.73      349.64     36.31 o 
  10   5  10       26.80       37.28     11.62 o 
  11   5  10      187.44      202.20     32.91 o 
 -11   6  10       10.91       22.71      6.72 o 
 -10   6  10       38.56       39.25     16.14 o 
  -9   6  10      365.60      396.20     35.50 o 
  -8   6  10      188.16      190.21     19.10 o 
  -7   6  10      296.70      264.93     27.67 o 
  -6   6  10        7.60       25.27      5.64 o 
  -5   6  10      262.35      279.47     15.05 o 
  -4   6  10      303.19      295.30     17.67 o 
  -3   6  10      454.00      443.78     12.95 o 
  -2   6  10       99.78      125.39      7.17 o 
  -1   6  10     1118.05     1141.04     19.26 o 
   0   6  10       43.19       42.11      3.54 o 
   1   6  10     1132.58     1128.84     16.23 o 
   2   6  10      100.99      114.89      8.36 o 
   3   6  10      432.30      429.39     14.29 o 
   4   6  10      300.89      282.25     18.77 o 
   5   6  10      263.46      282.10     17.79 o 
   6   6  10        7.21       17.32      4.86 o 
   7   6  10      304.07      262.16     18.51 o 
   8   6  10      191.83      209.44     19.76 o 
   9   6  10      369.12      305.00     32.84 o 
  10   6  10       37.25       34.29     13.04 o 
  11   6  10       10.21       16.45     10.46 o 
 -11   7  10      209.90      248.16     42.27 o 
 -10   7  10      105.05      107.33     15.63 o 
  -9   7  10       75.05       98.17     13.20 o 
  -8   7  10      162.08      158.25     18.36 o 
  -7   7  10      385.45      340.03     26.86 o 
  -6   7  10       45.96       59.84      9.81 o 
  -5   7  10      735.28      698.91     39.55 o 
  -4   7  10      894.88      901.86     17.09 o 
  -3   7  10       55.98       69.74      6.87 o 
  -2   7  10      306.23      335.07     12.17 o 
  -1   7  10      285.06      302.71     16.02 o 
   0   7  10     1196.67     1048.67     18.45 o 
   1   7  10      294.76      300.78     14.53 o 
   2   7  10      309.08      348.18     13.53 o 
   3   7  10       63.48       84.18      6.98 o 
   4   7  10      890.48      949.79     27.60 o 
   5   7  10      720.65      652.98     24.59 o 
   6   7  10       46.45       52.57      7.56 o 
   7   7  10      391.03      352.52     21.83 o 
   8   7  10      161.15      183.35     14.48 o 
   9   7  10       77.69       69.51     16.60 o 
  10   7  10      106.59      118.54     17.50 o 
  11   7  10      210.99      214.83     45.00 o 
 -11   8  10       34.90       32.13      8.29 o 
 -10   8  10      217.07      290.72     51.60 o 
  -9   8  10       66.64       59.46     15.32 o 
  -8   8  10      375.50      427.78     46.25 o 
  -7   8  10       39.66       39.09      7.56 o 
  -6   8  10      650.58      660.75     46.40 o 
  -5   8  10     1966.76     2008.08     40.46 o 
  -4   8  10       58.13       49.87      6.09 o 
  -3   8  10     1506.35     1726.18     38.39 o 
  -2   8  10      327.95      338.34     14.98 o 
  -1   8  10      286.45      338.46     19.33 o 
   0   8  10     1493.21     1477.05     23.66 o 
   1   8  10      290.88      323.21     12.04 o 
   2   8  10      333.73      319.99     13.62 o 
   3   8  10     1496.41     1718.56     24.33 o 
   4   8  10       56.33       53.01      7.52 o 
   5   8  10     1987.91     2015.59     33.67 o 
   6   8  10      647.86      617.13     22.77 o 
   7   8  10       39.82       41.14      5.85 o 
   8   8  10      376.04      396.89     30.34 o 
   9   8  10       65.52       68.97     12.39 o 
  10   8  10      220.21      238.61     32.54 o 
  11   8  10       33.92       70.33     25.24 o 
 -10   9  10       16.22       21.89      9.13 o 
  -9   9  10        1.09       26.34      9.08 o 
  -8   9  10       69.87       79.82     19.10 o 
  -7   9  10      397.68      380.22     33.32 o 
  -6   9  10      979.17      999.36     25.78 o 
  -5   9  10      172.83      188.72     19.54 o 
  -4   9  10       96.06      106.43     14.51 o 
  -3   9  10      740.69      764.15     16.88 o 
  -2   9  10     1348.75     1385.69     21.00 o 
  -1   9  10      524.51      529.15     21.23 o 
   0   9  10      218.67      246.79     14.51 o 
   1   9  10      515.88      563.15     16.93 o 
   2   9  10     1349.16     1374.50     22.87 o 
   3   9  10      763.76      784.17     25.95 o 
   4   9  10      102.04      113.04      8.64 o 
   5   9  10      171.00      175.73     16.81 o 
   6   9  10      985.26      912.32     26.42 o 
   7   9  10      394.13      418.30     32.20 o 
   8   9  10       70.87       68.09      9.39 o 
   9   9  10        0.83       21.79      6.08 o 
  10   9  10       17.24       34.45     12.36 o 
 -10  10  10       43.34       58.98     11.77 o 
  -9  10  10      191.01      218.91     26.71 o 
  -8  10  10       48.03       62.02     14.01 o 
  -7  10  10      423.37      452.22     38.24 o 
  -6  10  10      143.73      162.30     17.63 o 
  -5  10  10     1390.22     1402.34     31.16 o 
  -4  10  10      260.62      278.75     42.52 o 
  -3  10  10      943.41      985.77     25.61 o 
  -2  10  10     3077.86     3148.06     63.56 o 
  -1  10  10      992.76     1018.15     20.73 o 
   0  10  10      221.53      230.94     12.93 o 
   1  10  10      974.82     1001.75     26.08 o 
   2  10  10     3077.05     3042.86     35.32 o 
   3  10  10      925.16     1028.97     24.01 o 
   4  10  10      269.64      244.24     16.95 o 
   5  10  10     1387.99     1423.88     30.10 o 
   6  10  10      148.05      142.37     12.81 o 
   7  10  10      431.84      406.97     26.96 o 
   8  10  10       49.49       54.11      7.69 o 
   9  10  10      186.94      190.90     19.99 o 
  10  10  10       43.88       54.99     15.76 o 
 -10  11  10       80.37       89.22     14.33 o 
  -9  11  10       34.49       44.58     12.98 o 
  -8  11  10       95.50      104.54     15.08 o 
  -7  11  10      103.04      107.01     15.79 o 
  -6  11  10      390.77      430.54     34.29 o 
  -5  11  10      500.94      431.13     40.69 o 
  -4  11  10      257.64      252.70     17.66 o 
  -3  11  10      166.59      162.97     16.92 o 
  -2  11  10     1164.02     1120.55     29.33 o 
  -1  11  10     4384.39     4460.07     50.82 o 
   0  11  10        4.12       11.92      3.10 o 
   1  11  10     4380.98     4569.94     39.85 o 
   2  11  10     1168.93     1175.78     26.76 o 
   3  11  10      157.56      153.60     11.38 o 
   4  11  10      253.81      257.05     16.39 o 
   5  11  10      508.12      482.01     26.34 o 
   6  11  10      394.38      447.77     24.93 o 
   7  11  10      101.94       83.32      8.47 o 
   8  11  10       97.63       74.34     10.43 o 
   9  11  10       35.23       46.01      8.02 o 
  10  11  10       81.49       58.38     16.83 o 
  -9  12  10       14.32       34.22      9.28 o 
  -8  12  10        1.44       11.50     13.02 o 
  -7  12  10       11.96       24.35      8.36 o 
  -6  12  10       72.85       76.80     11.84 o 
  -5  12  10      473.30      457.50     34.88 o 
  -4  12  10       41.44       55.18      7.08 o 
  -3  12  10      120.88      118.92     11.61 o 
  -2  12  10     1304.56     1365.22     46.46 o 
  -1  12  10      489.64      451.99     22.24 o 
   0  12  10      449.28      460.65     15.61 o 
   1  12  10      501.73      462.11     19.77 o 
   2  12  10     1289.47     1342.73     22.78 o 
   3  12  10      116.91      105.79      9.39 o 
   4  12  10       39.32       42.69      5.75 o 
   5  12  10      472.99      468.42     29.49 o 
   6  12  10       73.64       70.62      8.46 o 
   7  12  10       10.56       11.59      4.35 o 
   8  12  10        1.52       19.04      6.44 o 
   9  12  10       14.87       31.04      6.59 o 
  -9  13  10       20.89       52.37     11.31 o 
  -8  13  10        2.79        6.88      9.76 o 
  -7  13  10       10.08       25.97      9.22 o 
  -6  13  10       13.29       16.11      6.76 o 
  -5  13  10      120.86      118.34     13.41 o 
  -4  13  10      202.95      197.17     18.93 o 
  -3  13  10       37.48       42.53      8.47 o 
  -2  13  10      347.24      326.43     24.37 o 
  -1  13  10       61.27       42.62      7.98 o 
   0  13  10        4.31        8.57      3.79 o 
   1  13  10       60.80       39.73      4.10 o 
   2  13  10      348.54      366.95     21.08 o 
   3  13  10       40.46       49.96      6.41 o 
   4  13  10      205.54      192.65     14.32 o 
   5  13  10      123.77      134.98     10.57 o 
   6  13  10       12.17       23.32      8.13 o 
   7  13  10       10.51       31.79      6.16 o 
   8  13  10        2.63       25.34      8.60 o 
   9  13  10       20.31       35.50      8.37 o 
  -8  14  10       41.27       57.44     12.21 o 
  -7  14  10       28.12       24.78      8.02 o 
  -6  14  10      181.91      186.89     29.34 o 
  -5  14  10      101.72       88.07     12.64 o 
  -4  14  10       88.31       75.34      8.61 o 
  -3  14  10      205.80      233.45     19.77 o 
  -2  14  10      357.40      322.10     39.27 o 
  -1  14  10      278.48      276.38     19.89 o 
   0  14  10       18.64       36.94      7.31 o 
   1  14  10      274.78      246.27     17.66 o 
   2  14  10      358.72      325.94     18.77 o 
   3  14  10      200.80      209.80     15.52 o 
   4  14  10       91.48       85.42      9.42 o 
   5  14  10      101.08      115.83     12.89 o 
   6  14  10      184.04      210.80     23.52 o 
   7  14  10       29.53       32.41      6.35 o 
   8  14  10       40.16       33.13      9.30 o 
  -8  15  10       26.75       38.59     11.16 o 
  -7  15  10       29.37       30.38     18.96 o 
  -6  15  10      161.24      193.37     54.67 o 
  -5  15  10       49.79       48.95     13.35 o 
  -4  15  10       43.76       48.05      8.20 o 
  -3  15  10       35.78       38.06      8.48 o 
  -2  15  10      154.30      149.52     12.25 o 
  -1  15  10       83.33       72.96      8.54 o 
   0  15  10       23.68       18.13      6.70 o 
   1  15  10       80.87       69.45      7.21 o 
   2  15  10      156.23      155.97     14.55 o 
   3  15  10       35.26       39.00      7.21 o 
   4  15  10       42.61       48.42      5.46 o 
   5  15  10       52.22       45.53      7.01 o 
   6  15  10      163.58      126.36     13.26 o 
   7  15  10       29.19       29.06      5.86 o 
   8  15  10       27.10       34.54      7.30 o 
  -7  16  10        0.39       12.28      9.81 o 
  -6  16  10       22.56       33.45      9.33 o 
  -5  16  10      111.08      115.60     30.76 o 
  -4  16  10       68.27       71.73     15.59 o 
  -3  16  10        9.73       11.77      5.88 o 
  -2  16  10      118.73      113.36     27.84 o 
  -1  16  10       26.49       17.62      6.70 o 
   0  16  10        3.29       12.43      7.51 o 
   1  16  10       28.15       40.67     10.72 o 
   2  16  10      116.40      112.46     12.57 o 
   3  16  10        9.46       10.26      8.35 o 
   4  16  10       66.40       72.33      9.32 o 
   5  16  10      109.63      105.69     14.66 o 
   6  16  10       23.34       24.30      5.16 o 
   7  16  10        0.47       11.06      7.63 o 
  -6  17  10      179.48      133.41     36.14 o 
  -5  17  10       38.34       53.93      9.68 o 
  -4  17  10       28.63       37.41      9.04 o 
  -3  17  10      146.54      116.98     14.96 o 
  -2  17  10       36.95       26.25      8.12 o 
  -1  17  10       14.86       31.89      7.33 o 
   0  17  10       98.06       76.05     10.59 o 
   1  17  10       14.68       25.61     14.45 o 
   2  17  10       36.75       49.79      8.47 o 
   3  17  10      143.17      137.23     16.16 o 
   4  17  10       27.95       24.19      6.89 o 
   5  17  10       38.56       39.25      7.58 o 
   6  17  10      182.36      160.06     17.08 o 
  -6  18  10      106.24       80.94     21.47 o 
  -5  18  10       70.30       54.71     13.60 o 
  -4  18  10       75.50       67.27     13.34 o 
  -3  18  10      158.27      153.24     55.22 o 
  -2  18  10      177.32      157.97     18.54 o 
  -1  18  10       35.43       44.43      9.58 o 
   0  18  10       52.22       44.74     16.10 o 
   1  18  10       34.48       50.12     12.63 o 
   2  18  10      179.89      166.55     28.06 o 
   3  18  10      157.29      149.09     15.91 o 
   4  18  10       75.86       57.61      9.85 o 
   5  18  10       70.82       58.75      9.72 o 
   6  18  10      106.69       98.54     19.70 o 
  -5  19  10       62.22       78.64     22.52 o 
  -4  19  10       20.25       36.86      9.54 o 
  -3  19  10       11.70       12.46      6.30 o 
  -2  19  10        5.66       20.81      5.85 o 
  -1  19  10       17.95       14.59      7.96 o 
   0  19  10      411.12      335.83     46.10 o 
   1  19  10       18.81       21.32      6.69 o 
   2  19  10        6.10       10.78      9.48 o 
   3  19  10       11.44        3.83     10.21 o 
   4  19  10       20.46       19.14      7.46 o 
   5  19  10       62.74       50.79     19.82 o 
  -3  20  10       31.31       21.14     19.36 o 
  -2  20  10       21.14       24.62      7.46 o 
  -1  20  10       26.88       37.16     14.45 o 
   0  20  10        4.81       17.87     11.63 o 
   1  20  10       26.76       35.77     10.60 o 
   2  20  10       21.29       26.95     11.23 o 
   3  20  10       31.34       27.68     12.96 o 
   1   0  11     1502.96     1587.66     24.40 o 
   2   0  11     4968.93     5577.95     72.81 o 
   3   0  11     1312.88     1283.51     18.66 o 
   4   0  11      918.83      864.69     14.67 o 
   5   0  11      256.67      251.24     16.56 o 
   6   0  11       17.95       20.81      5.41 o 
   7   0  11      500.09      538.88     28.44 o 
   8   0  11      295.84      355.50     23.10 o 
   9   0  11        0.47       13.36      5.18 o 
  10   0  11      171.07      180.94     22.50 o 
  11   0  11      108.01      132.52     27.82 o 
 -11   1  11        2.19       17.17     16.41 o 
 -10   1  11      225.75      264.85     38.96 o 
  -9   1  11        8.71       23.55      7.53 o 
  -8   1  11      853.91      791.37     55.85 o 
  -7   1  11      112.96      125.94     13.52 o 
  -6   1  11     1454.86     1411.79     55.44 o 
  -5   1  11     1525.37     1620.20     22.42 o 
  -4   1  11      278.83      254.39     10.65 o 
  -3   1  11      853.97      813.49     27.03 o 
  -2   1  11      631.61      672.23     15.88 o 
  -1   1  11      496.08      482.66      9.22 o 
   0   1  11     2214.97     2375.92     41.24 o 
   1   1  11      507.25      488.38     23.90 o 
   2   1  11      634.61      665.99     24.27 o 
   3   1  11      849.13      805.42     28.30 o 
   4   1  11      270.71      219.26     13.47 o 
   5   1  11     1492.50     1602.12     22.66 o 
   6   1  11     1494.03     1494.43     25.70 o 
   7   1  11      114.95      115.16     13.34 o 
   8   1  11      833.19      795.96     44.11 o 
   9   1  11        8.01       14.35      5.22 o 
  10   1  11      227.40      237.71     35.99 o 
  11   1  11        1.79        9.37     13.43 o 
 -11   2  11       23.83       36.40     12.64 o 
 -10   2  11      161.39      154.83     19.26 o 
  -9   2  11        7.80       23.70      6.35 o 
  -8   2  11        1.95       13.54      7.87 o 
  -7   2  11      387.56      436.17     24.97 o 
  -6   2  11      385.94      320.41     19.59 o 
  -5   2  11     1127.19     1146.62     24.62 o 
  -4   2  11      412.67      458.44     15.46 o 
  -3   2  11      615.39      592.26     12.04 o 
  -2   2  11      404.40      405.69      9.61 o 
  -1   2  11      125.11      126.65      3.47 o 
   0   2  11       29.22       48.77      3.71 o 
   1   2  11      127.71      134.20      5.69 o 
   2   2  11      397.46      429.64     11.02 o 
   3   2  11      622.24      603.74     24.24 o 
   4   2  11      429.02      505.99     17.97 o 
   5   2  11     1082.91     1159.41     21.30 o 
   6   2  11      380.00      340.54     23.16 o 
   7   2  11      393.12      376.31     30.23 o 
   8   2  11        1.94        5.96      7.68 o 
   9   2  11        7.42        7.78      7.14 o 
  10   2  11      161.67      130.30     19.46 o 
  11   2  11       24.96       18.26      7.36 o 
 -11   3  11       17.08       12.24      9.11 o 
 -10   3  11      126.40      139.39     23.74 o 
  -9   3  11      160.08      155.82     15.78 o 
  -8   3  11      190.85      202.46     16.98 o 
  -7   3  11      111.04      102.36      8.40 o 
  -6   3  11       68.89       68.74      8.32 o 
  -5   3  11     1466.67     1478.03     25.20 o 
  -4   3  11      693.16      686.31     14.45 o 
  -3   3  11      410.34      432.57     14.97 o 
  -2   3  11      925.62      951.40     14.85 o 
  -1   3  11      622.85      541.41      4.84 o 
   0   3  11     1225.38     1209.14     20.08 o 
   1   3  11      607.31      525.08     26.44 o 
   2   3  11      922.52     1022.67     19.15 o 
   3   3  11      403.82      464.45     18.71 o 
   4   3  11      713.02      680.63     13.89 o 
   5   3  11     1492.33     1555.33     23.53 o 
   6   3  11       72.32       83.65      7.27 o 
   7   3  11      102.73       93.76     13.69 o 
   8   3  11      190.30      173.16     19.10 o 
   9   3  11      162.05      175.92     18.73 o 
  10   3  11      129.51      144.49     22.03 o 
  11   3  11       17.97       19.33      7.81 o 
 -11   4  11       64.41       78.79     15.85 o 
 -10   4  11        2.02       24.32      9.84 o 
  -9   4  11      684.71      708.62     67.89 o 
  -8   4  11      541.49      551.02     44.48 o 
  -7   4  11      261.71      246.12     19.00 o 
  -6   4  11      280.17      289.24     18.11 o 
  -5   4  11     1147.81     1211.86     28.72 o 
  -4   4  11     1007.85      974.84     22.80 o 
  -3   4  11       59.36       55.27      3.75 o 
  -2   4  11      215.11      266.71     14.26 o 
  -1   4  11     1190.71     1184.26     19.52 o 
   0   4  11      914.37      832.74     19.45 o 
   1   4  11     1186.87     1208.38     22.52 o 
   2   4  11      217.62      238.62     15.24 o 
   3   4  11       67.71       71.55      7.35 o 
   4   4  11     1009.68     1024.36     22.61 o 
   5   4  11     1148.25     1216.63     38.24 o 
   6   4  11      279.16      281.13     18.70 o 
   7   4  11      275.49      246.12     19.24 o 
   8   4  11      536.27      518.61     44.50 o 
   9   4  11      674.44      660.11     59.43 o 
  10   4  11        2.56       24.88     10.37 o 
  11   4  11       60.94       57.47     10.78 o 
 -11   5  11       17.01       22.48      8.79 o 
 -10   5  11      184.09      242.32     38.27 o 
  -9   5  11      139.63      184.71     20.20 o 
  -8   5  11      512.98      493.76     40.28 o 
  -7   5  11       79.50       72.75      8.88 o 
  -6   5  11      304.49      318.99     21.91 o 
  -5   5  11      262.63      235.20     14.81 o 
  -4   5  11     1419.00     1510.21     22.35 o 
  -3   5  11      153.32      145.90      9.86 o 
  -2   5  11      406.91      369.54     22.70 o 
  -1   5  11     1101.61     1092.01     18.06 o 
   0   5  11      398.53      297.84     21.05 o 
   1   5  11     1097.40     1047.16     29.22 o 
   2   5  11      404.23      387.22     11.56 o 
   3   5  11      152.83      150.13     11.90 o 
   4   5  11     1447.26     1550.95     41.01 o 
   5   5  11      246.55      218.58     19.21 o 
   6   5  11      286.02      285.42     20.13 o 
   7   5  11       85.85       97.69     10.53 o 
   8   5  11      503.92      443.55     37.73 o 
   9   5  11      141.51      148.54     21.75 o 
  10   5  11      186.72      204.79     32.89 o 
  11   5  11       16.84       35.84     23.50 o 
 -11   6  11       13.14       44.79     12.84 o 
 -10   6  11       21.73       28.41     10.25 o 
  -9   6  11       37.15       39.72      6.82 o 
  -8   6  11       52.64       47.99      8.53 o 
  -7   6  11      336.40      303.28     29.05 o 
  -6   6  11      320.82      348.27     21.43 o 
  -5   6  11     1052.40     1034.17     33.57 o 
  -4   6  11     2124.10     2126.67     34.43 o 
  -3   6  11     1166.02     1199.21     30.53 o 
  -2   6  11      198.42      191.82     11.13 o 
  -1   6  11       12.88       24.75      3.98 o 
   0   6  11        7.77        6.87      2.36 o 
   1   6  11       12.84       19.13      3.54 o 
   2   6  11      195.21      212.82     12.69 o 
   3   6  11     1163.86     1231.98     23.52 o 
   4   6  11     2136.98     2163.02     45.16 o 
   5   6  11     1047.50      943.14     39.18 o 
   6   6  11      322.72      375.13     25.16 o 
   7   6  11      326.16      307.96     19.35 o 
   8   6  11       55.40       54.08     12.79 o 
   9   6  11       38.37       38.51      9.25 o 
  10   6  11       21.00       25.69      8.44 o 
  11   6  11       13.04       21.93      9.38 o 
 -11   7  11       35.37       32.90     10.74 o 
 -10   7  11        1.50       39.29     17.17 o 
  -9   7  11       74.72       69.85     26.47 o 
  -8   7  11        3.67       14.74      5.48 o 
  -7   7  11      128.74      133.07     21.22 o 
  -6   7  11      135.74      132.90     12.75 o 
  -5   7  11     1311.59     1296.30     29.83 o 
  -4   7  11      955.04     1021.50     34.70 o 
  -3   7  11      596.06      553.87     18.98 o 
  -2   7  11      242.74      228.47     13.26 o 
  -1   7  11      177.70      193.07     12.15 o 
   0   7  11      570.11      614.44     10.57 o 
   1   7  11      187.23      191.94     13.15 o 
   2   7  11      230.14      237.20     13.41 o 
   3   7  11      605.12      556.00     17.22 o 
   4   7  11      975.71     1120.09     31.53 o 
   5   7  11     1327.62     1295.57     33.84 o 
   6   7  11      134.16      126.84      9.60 o 
   7   7  11      131.83      145.51     12.83 o 
   8   7  11        3.24       17.85      5.70 o 
   9   7  11       73.82       63.85     11.76 o 
  10   7  11        1.93       12.25      7.71 o 
  11   7  11       35.81       40.51     13.53 o 
 -10   8  11       20.19       34.68     10.16 o 
  -9   8  11      606.61      617.01     56.10 o 
  -8   8  11       51.97       68.16     11.83 o 
  -7   8  11      107.21      126.74     18.27 o 
  -6   8  11      384.66      355.36     28.65 o 
  -5   8  11      778.15      811.91     52.54 o 
  -4   8  11     1100.53     1167.61     23.42 o 
  -3   8  11      473.68      448.33     17.93 o 
  -2   8  11      382.61      338.75     22.26 o 
  -1   8  11      206.08      194.24     10.33 o 
   0   8  11      665.50      605.19     14.80 o 
   1   8  11      195.00      168.20     10.41 o 
   2   8  11      373.41      358.95     21.75 o 
   3   8  11      486.25      482.59     19.13 o 
   4   8  11     1112.58     1161.37     38.04 o 
   5   8  11      784.42      815.76     24.60 o 
   6   8  11      384.70      330.30     22.81 o 
   7   8  11      103.95      125.84     10.29 o 
   8   8  11       53.62       55.33      9.80 o 
   9   8  11      616.34      609.23     50.70 o 
  10   8  11       19.60       18.83      7.46 o 
 -10   9  11       59.30       83.59     18.88 o 
  -9   9  11      204.83      211.20     21.88 o 
  -8   9  11      176.13      178.44     21.78 o 
  -7   9  11      595.09      620.34     48.14 o 
  -6   9  11      228.82      219.53     22.55 o 
  -5   9  11      159.84      122.72     16.08 o 
  -4   9  11       63.26       93.19     10.17 o 
  -3   9  11      110.19       94.38      9.43 o 
  -2   9  11      111.49      106.55      8.19 o 
  -1   9  11      709.95      689.60     16.91 o 
   0   9  11      179.30      183.10     10.48 o 
   1   9  11      726.20      736.60     15.06 o 
   2   9  11      114.02       93.08      9.55 o 
   3   9  11      113.58       97.94      8.29 o 
   4   9  11       64.01       70.31      5.83 o 
   5   9  11      150.95      118.49      9.04 o 
   6   9  11      222.81      199.83     16.52 o 
   7   9  11      614.19      667.66     27.39 o 
   8   9  11      174.57      167.65     16.12 o 
   9   9  11      207.72      195.35     34.22 o 
  10   9  11       56.66       52.14     12.24 o 
 -10  10  11       44.75       62.11     28.29 o 
  -9  10  11       26.83        8.48     21.32 o 
  -8  10  11       19.30       23.65      8.42 o 
  -7  10  11      225.05      235.91     29.05 o 
  -6  10  11       59.95       57.14      8.44 o 
  -5  10  11      155.44      157.59     16.78 o 
  -4  10  11      315.38      369.09     28.26 o 
  -3  10  11      339.12      349.66     20.77 o 
  -2  10  11      377.66      405.50     22.51 o 
  -1  10  11     1001.40     1003.44     18.66 o 
   0  10  11       38.79       36.16      3.35 o 
   1  10  11      992.05     1021.74     21.47 o 
   2  10  11      382.34      434.81     24.49 o 
   3  10  11      354.31      400.97     21.49 o 
   4  10  11      320.52      392.37     19.92 o 
   5  10  11      163.45      187.52     14.04 o 
   6  10  11       59.97       68.80     13.24 o 
   7  10  11      223.45      193.50     14.43 o 
   8  10  11       19.44       32.12      7.73 o 
   9  10  11       27.01       41.42      8.01 o 
  10  10  11       43.58       40.18     12.55 o 
  -9  11  11       37.35       40.52     13.79 o 
  -8  11  11      127.78      102.28     23.84 o 
  -7  11  11       43.55       45.00     19.40 o 
  -6  11  11       23.77       29.63     13.52 o 
  -5  11  11      312.06      301.04     30.80 o 
  -4  11  11      265.02      271.66     24.54 o 
  -3  11  11     1293.84     1240.78     30.69 o 
  -2  11  11      440.15      413.09     27.31 o 
  -1  11  11     1294.05     1317.41     49.86 o 
   0  11  11       33.02       54.77      4.49 o 
   1  11  11     1261.76     1237.22     34.29 o 
   2  11  11      450.99      416.31     32.88 o 
   3  11  11     1305.89     1293.41     29.50 o 
   4  11  11      258.94      266.03     17.80 o 
   5  11  11      315.79      318.59     20.02 o 
   6  11  11       22.00       30.83      5.49 o 
   7  11  11       44.10       38.07      9.31 o 
   8  11  11      127.99      118.89     13.44 o 
   9  11  11       38.23       32.18      8.56 o 
  -9  12  11      266.66      261.45     37.27 o 
  -8  12  11       43.79       60.55     14.48 o 
  -7  12  11      196.56      213.63     23.86 o 
  -6  12  11      169.60      171.39     17.18 o 
  -5  12  11       36.87       38.50      7.61 o 
  -4  12  11       92.93       86.16     10.49 o 
  -3  12  11      537.71      541.10     46.60 o 
  -2  12  11      371.10      347.81     27.04 o 
  -1  12  11       13.67       10.32      3.11 o 
   0  12  11        1.23       13.18      4.92 o 
   1  12  11       15.07        9.18      4.87 o 
   2  12  11      366.35      354.63     22.25 o 
   3  12  11      550.19      608.14     35.94 o 
   4  12  11       94.53       89.80      9.80 o 
   5  12  11       37.48       36.16      6.64 o 
   6  12  11      170.53      190.65     17.44 o 
   7  12  11      193.99      170.70     18.02 o 
   8  12  11       43.33       45.61     12.38 o 
   9  12  11      262.77      210.69     27.63 o 
  -9  13  11       74.51       57.00     14.95 o 
  -8  13  11        0.02       14.41      6.28 o 
  -7  13  11       39.17       30.59      9.95 o 
  -6  13  11       54.63       63.92     17.98 o 
  -5  13  11       14.55       22.82     11.02 o 
  -4  13  11      268.13      268.96     21.40 o 
  -3  13  11        8.91       21.94      5.47 o 
  -2  13  11      307.89      310.58     26.09 o 
  -1  13  11      705.47      770.69     38.89 o 
   0  13  11       16.49       12.56      3.26 o 
   1  13  11      698.24      758.13     23.75 o 
   2  13  11      311.48      311.11     19.59 o 
   3  13  11        9.85       18.56      4.20 o 
   4  13  11      268.28      301.06     21.96 o 
   5  13  11       12.95       17.70      6.12 o 
   6  13  11       54.35       38.04     10.60 o 
   7  13  11       40.83       45.56      7.76 o 
   8  13  11        0.07       20.07      5.14 o 
   9  13  11       75.55       79.78     12.02 o 
  -8  14  11       12.74       45.48     10.56 o 
  -7  14  11       34.63       38.04     15.13 o 
  -6  14  11        9.82       26.19      9.93 o 
  -5  14  11       12.24       26.94      6.02 o 
  -4  14  11       19.57       34.23     13.40 o 
  -3  14  11      263.16      264.09     22.42 o 
  -2  14  11      341.49      300.15     23.65 o 
  -1  14  11       48.92       46.80      7.41 o 
   0  14  11      260.44      196.14     17.51 o 
   1  14  11       51.94       59.26      7.76 o 
   2  14  11      344.18      339.06     18.77 o 
   3  14  11      270.46      283.68     19.71 o 
   4  14  11       18.77       27.38      6.09 o 
   5  14  11       12.46       26.13      6.59 o 
   6  14  11       10.34       17.61      6.30 o 
   7  14  11       34.24       24.94      6.00 o 
   8  14  11       13.05       20.21      8.53 o 
  -8  15  11        1.69       15.21      9.02 o 
  -7  15  11       64.33       36.24     12.11 o 
  -6  15  11        2.14       18.97      8.19 o 
  -5  15  11       60.63       71.04     10.97 o 
  -4  15  11       62.76       36.05      8.10 o 
  -3  15  11      191.05      182.67     20.46 o 
  -2  15  11       59.88       67.88     13.94 o 
  -1  15  11      263.43      254.92     26.52 o 
   0  15  11       27.82       28.02      6.24 o 
   1  15  11      257.51      227.51     20.38 o 
   2  15  11       60.30       70.34      9.92 o 
   3  15  11      192.61      183.42     17.17 o 
   4  15  11       64.22       62.95      8.51 o 
   5  15  11       60.00       55.25      9.10 o 
   6  15  11        2.24       25.50      6.80 o 
   7  15  11       65.04       55.93      9.69 o 
   8  15  11        1.79        9.73      7.74 o 
  -7  16  11       52.00       48.17     11.33 o 
  -6  16  11      190.76      156.90     29.06 o 
  -5  16  11       30.35       19.59      7.97 o 
  -4  16  11       10.40       11.07      7.57 o 
  -3  16  11       58.10       68.79     16.56 o 
  -2  16  11      106.24      126.46     20.31 o 
  -1  16  11       18.10       16.89      5.43 o 
   0  16  11      151.61      138.87     15.60 o 
   1  16  11       18.66       27.25      8.58 o 
   2  16  11      108.43      123.40     11.13 o 
   3  16  11       60.44       69.57     10.02 o 
   4  16  11       10.74       23.19      5.06 o 
   5  16  11       31.40       33.02      6.76 o 
   6  16  11      191.32      156.89     21.15 o 
   7  16  11       50.96       31.76      7.73 o 
  -6  17  11       75.37       87.22     26.92 o 
  -5  17  11        4.55       14.32      6.54 o 
  -4  17  11       86.17       76.44     17.95 o 
  -3  17  11      113.37       77.73     15.84 o 
  -2  17  11       28.93       25.39      9.01 o 
  -1  17  11       48.88       45.80     10.44 o 
   0  17  11       58.77       68.92     17.99 o 
   1  17  11       50.84       41.36     15.91 o 
   2  17  11       29.79       31.58      9.89 o 
   3  17  11      112.80       97.16     11.56 o 
   4  17  11       87.42       74.96     10.44 o 
   5  17  11        4.88       19.36      5.44 o 
   6  17  11       75.14       76.35      9.15 o 
  -5  18  11       38.96       46.57     10.10 o 
  -4  18  11       42.64       48.51     14.45 o 
  -3  18  11       28.60       27.89      9.09 o 
  -2  18  11       43.56       23.50      9.04 o 
  -1  18  11       30.48       27.50      9.04 o 
   0  18  11        0.01       17.42      7.51 o 
   1  18  11       31.10       32.36      7.85 o 
   2  18  11       44.61       63.25     11.99 o 
   3  18  11       28.78       45.18      8.68 o 
   4  18  11       42.14       45.56      7.17 o 
   5  18  11       38.02       43.61      6.67 o 
  -4  19  11       62.09       53.04     11.59 o 
  -3  19  11       13.65       32.55      9.18 o 
  -2  19  11       41.17       34.71     11.64 o 
  -1  19  11        6.50        9.04      9.32 o 
   0  19  11        5.27       21.93     10.38 o 
   1  19  11        6.17       24.54      9.17 o 
   2  19  11       40.28       49.19     13.19 o 
   3  19  11       13.63       19.89      8.84 o 
   4  19  11       63.80       55.28     13.98 o 
  -2  20  11        1.66        4.16      8.95 o 
  -1  20  11        5.33       35.40     33.41 o 
   0  20  11        5.87       16.50      8.12 o 
   1  20  11        5.07        8.66      7.97 o 
   2  20  11        1.73       16.11     16.02 o 
   0   0  12    13310.41    13531.28    239.83 o 
   1   0  12      245.54      248.83      9.15 o 
   2   0  12     1283.88     1372.79     24.06 o 
   3   0  12      165.48      156.88      9.91 o 
   4   0  12      487.55      456.19     24.95 o 
   5   0  12       70.84       81.33      6.75 o 
   6   0  12      724.47      674.84     48.29 o 
   7   0  12     2779.10     2858.59     45.24 o 
   8   0  12      330.64      339.44     30.18 o 
   9   0  12        4.76       17.47      7.08 o 
  10   0  12      291.46      317.56     39.97 o 
  11   0  12      142.85       73.13     66.56 o 
 -11   1  12       76.80      116.10     19.77 o 
 -10   1  12       88.56       74.78     28.88 o 
  -9   1  12       20.83       25.05      6.68 o 
  -8   1  12      114.69      107.47      9.90 o 
  -7   1  12      141.51      158.58     16.91 o 
  -6   1  12     1710.56     1716.63     54.04 o 
  -5   1  12      646.26      594.55     28.97 o 
  -4   1  12     1005.51      972.62     19.10 o 
  -3   1  12     1655.82     1574.77     23.35 o 
  -2   1  12      348.45      401.73     18.94 o 
  -1   1  12     1493.49     1627.57     26.31 o 
   0   1  12      194.05      208.29      8.68 o 
   1   1  12     1535.55     1669.82     26.37 o 
   2   1  12      369.31      423.28      8.45 o 
   3   1  12     1636.68     1566.47     32.42 o 
   4   1  12      976.23      915.38     41.03 o 
   5   1  12      624.40      568.74     30.91 o 
   6   1  12     1702.22     1756.39     30.33 o 
   7   1  12      146.92      143.60     15.36 o 
   8   1  12      108.29       95.80     11.82 o 
   9   1  12       23.16       37.26     10.99 o 
  10   1  12       91.15       89.91     13.17 o 
  11   1  12       75.45       52.83     32.00 o 
 -11   2  12       21.29       28.52     21.09 o 
 -10   2  12       76.39       83.51     11.75 o 
  -9   2  12      131.53      136.10     15.23 o 
  -8   2  12      104.31      120.69     10.92 o 
  -7   2  12       46.32       38.97      4.88 o 
  -6   2  12      208.67      238.20     16.96 o 
  -5   2  12       74.76       68.22      7.82 o 
  -4   2  12      856.83      915.89     21.29 o 
  -3   2  12     4163.55     4402.82     67.59 o 
  -2   2  12     4127.33     4352.85     50.90 o 
  -1   2  12     4215.47     4218.42     40.49 o 
   0   2  12     1853.08     1864.59     24.62 o 
   1   2  12     4167.03     4255.75     55.24 o 
   2   2  12     4174.63     4521.03     64.00 o 
   3   2  12     4175.91     4410.99     54.17 o 
   4   2  12      845.16      952.31     19.63 o 
   5   2  12       73.58       75.63      6.63 o 
   6   2  12      211.46      227.19     14.82 o 
   7   2  12       44.70       56.59      7.95 o 
   8   2  12      100.97      130.49     13.55 o 
   9   2  12      131.41      136.09     18.41 o 
  10   2  12       78.44       55.05     14.39 o 
  11   2  12       21.08       18.74      6.25 o 
 -11   3  12        6.74       34.67     11.84 o 
 -10   3  12        1.58       33.86      7.81 o 
  -9   3  12       23.44       45.44     10.79 o 
  -8   3  12      510.64      516.56     31.21 o 
  -7   3  12       15.31       22.21      5.91 o 
  -6   3  12      752.51      710.73     23.15 o 
  -5   3  12      853.91      823.97     21.36 o 
  -4   3  12      310.38      290.11     15.40 o 
  -3   3  12      743.27      694.43     12.23 o 
  -2   3  12      874.96      913.08     22.64 o 
  -1   3  12      159.32      162.98     11.61 o 
   0   3  12       16.30       33.25      4.75 o 
   1   3  12      164.24      183.62     11.28 o 
   2   3  12      837.10      951.06     20.85 o 
   3   3  12      730.19      666.46     31.18 o 
   4   3  12      308.40      285.24     15.65 o 
   5   3  12      868.66      780.05     28.25 o 
   6   3  12      760.93      732.63     46.67 o 
   7   3  12       15.88       17.18      5.42 o 
   8   3  12      513.88      470.98     41.22 o 
   9   3  12       21.07       33.20      9.66 o 
  10   3  12        1.77       19.83      6.51 o 
  11   3  12        7.75       19.68      8.05 o 
 -11   4  12       25.49       26.83     11.46 o 
 -10   4  12      301.32      291.74     31.91 o 
  -9   4  12       99.78      112.02     12.81 o 
  -8   4  12      443.54      358.48     46.99 o 
  -7   4  12      478.32      497.53     38.56 o 
  -6   4  12      368.80      360.72     25.21 o 
  -5   4  12      843.96      835.82     25.67 o 
  -4   4  12      141.76      148.80      9.81 o 
  -3   4  12      428.31      462.11     11.19 o 
  -2   4  12      162.57      180.43     11.16 o 
  -1   4  12       34.36       37.99      3.47 o 
   0   4  12       64.09       59.03      4.54 o 
   1   4  12       32.94       34.02      2.76 o 
   2   4  12      157.61      186.20     12.73 o 
   3   4  12      424.68      437.34     16.40 o 
   4   4  12      132.31      129.51      9.68 o 
   5   4  12      822.10      874.56     43.55 o 
   6   4  12      381.43      337.96     27.44 o 
   7   4  12      479.95      522.86     37.60 o 
   8   4  12      438.11      420.31     32.10 o 
   9   4  12      103.52      119.76     15.79 o 
  10   4  12      300.77      278.26     31.39 o 
  11   4  12       25.03       19.26      8.63 o 
 -11   5  12       42.66       47.17     12.51 o 
 -10   5  12        5.38       34.13     11.66 o 
  -9   5  12      239.17      203.33     25.09 o 
  -8   5  12      240.87      247.39     24.79 o 
  -7   5  12       52.80       77.98     10.21 o 
  -6   5  12     1148.73     1231.88     28.24 o 
  -5   5  12      298.85      278.85     16.98 o 
  -4   5  12      313.09      305.12     17.30 o 
  -3   5  12      976.04      933.50     31.17 o 
  -2   5  12       21.82       19.51      2.80 o 
  -1   5  12      284.73      271.75     12.81 o 
   0   5  12     2626.39     2650.92     30.15 o 
   1   5  12      283.29      243.37     13.77 o 
   2   5  12       18.71       14.52      3.62 o 
   3   5  12     1005.17     1046.90     23.74 o 
   4   5  12      321.58      316.28     19.02 o 
   5   5  12      285.99      256.42     17.71 o 
   6   5  12     1130.76     1190.41     26.65 o 
   7   5  12       50.59       56.82      6.69 o 
   8   5  12      235.90      220.78     17.55 o 
   9   5  12      244.61      228.17     27.17 o 
  10   5  12        5.19       25.78      7.70 o 
  11   5  12       44.75       49.98     10.69 o 
 -11   6  12       25.51       23.79     23.70 o 
 -10   6  12      418.32      482.26     57.32 o 
  -9   6  12      141.11      154.31     20.52 o 
  -8   6  12       48.77       44.70     16.61 o 
  -7   6  12       14.40       31.37      6.40 o 
  -6   6  12      132.58      105.15     10.06 o 
  -5   6  12       87.19       70.07      6.76 o 
  -4   6  12      124.35      117.63      7.68 o 
  -3   6  12      148.79      154.98     10.49 o 
  -2   6  12      306.68      328.97     17.63 o 
  -1   6  12     1929.07     1875.78     31.52 o 
   0   6  12     1841.50     1894.51     23.93 o 
   1   6  12     1948.26     1937.47     40.68 o 
   2   6  12      300.45      318.71     18.80 o 
   3   6  12      144.42      128.51     10.72 o 
   4   6  12      120.46      108.73      8.80 o 
   5   6  12       86.58       61.59      5.93 o 
   6   6  12      130.99       97.08     13.36 o 
   7   6  12       16.29       31.71      5.31 o 
   8   6  12       46.87       45.49      7.26 o 
   9   6  12      139.74      127.29     15.90 o 
  10   6  12      421.87      518.94     69.06 o 
  11   6  12       26.74       45.23      9.99 o 
 -10   7  12      101.32      102.71     20.24 o 
  -9   7  12      169.40      176.38     49.05 o 
  -8   7  12      105.92      102.72     12.37 o 
  -7   7  12       24.08       44.87      8.00 o 
  -6   7  12      223.60      243.87     22.25 o 
  -5   7  12       52.17       39.21      6.14 o 
  -4   7  12      119.26      135.29     11.06 o 
  -3   7  12     1357.07     1361.07     38.13 o 
  -2   7  12       60.08       60.52      4.64 o 
  -1   7  12      332.14      335.15     19.13 o 
   0   7  12     2300.74     2321.95     28.96 o 
   1   7  12      329.49      324.61      8.64 o 
   2   7  12       65.16       59.33      5.53 o 
   3   7  12     1342.99     1365.30     30.30 o 
   4   7  12      112.39      125.92      9.74 o 
   5   7  12       56.56       65.97     10.00 o 
   6   7  12      225.07      218.17     14.04 o 
   7   7  12       23.51       28.62      5.40 o 
   8   7  12      106.59       79.25     14.04 o 
   9   7  12      175.07      160.70     26.25 o 
  10   7  12      100.51      124.81     18.84 o 
 -10   8  12      150.34      113.82     29.91 o 
  -9   8  12      121.54      135.53     48.22 o 
  -8   8  12       58.44       65.47     15.76 o 
  -7   8  12      278.55      253.06     22.45 o 
  -6   8  12      170.26      161.76     23.41 o 
  -5   8  12      576.62      562.67     47.08 o 
  -4   8  12      141.67      166.82     14.32 o 
  -3   8  12      992.19     1028.12     47.71 o 
  -2   8  12      292.86      328.82     18.37 o 
  -1   8  12      181.14      181.97     12.63 o 
   0   8  12      161.36      221.40     13.75 o 
   1   8  12      184.72      188.11     12.86 o 
   2   8  12      288.90      372.23     21.40 o 
   3   8  12      997.29     1056.99     31.74 o 
   4   8  12      140.31      158.11     14.62 o 
   5   8  12      556.89      559.05     23.69 o 
   6   8  12      166.16      170.62     13.29 o 
   7   8  12      278.68      292.04     20.46 o 
   8   8  12       58.86       67.31     10.38 o 
   9   8  12      124.48       95.96     15.40 o 
  10   8  12      147.61      132.00     22.36 o 
 -10   9  12       53.82       64.28     20.09 o 
  -9   9  12       36.78       41.34     11.93 o 
  -8   9  12      621.96      662.72     63.05 o 
  -7   9  12       37.78       48.02     20.85 o 
  -6   9  12       86.44       98.50     10.81 o 
  -5   9  12       55.07       55.38     10.87 o 
  -4   9  12       53.06       53.57      9.45 o 
  -3   9  12      325.75      274.19     19.65 o 
  -2   9  12     1204.96     1197.01     24.07 o 
  -1   9  12      388.46      376.58     21.95 o 
   0   9  12        1.91       11.00      3.54 o 
   1   9  12      391.48      372.51     21.92 o 
   2   9  12     1217.63     1229.71     29.83 o 
   3   9  12      328.98      314.22     20.87 o 
   4   9  12       54.88       60.59      8.34 o 
   5   9  12       54.02       52.58      5.65 o 
   6   9  12       82.64       94.92     13.22 o 
   7   9  12       39.34       39.85      5.94 o 
   8   9  12      615.51      661.39     43.79 o 
   9   9  12       38.99       24.35      6.34 o 
  10   9  12       53.63       62.73     11.46 o 
 -10  10  12      145.16      125.45     25.70 o 
  -9  10  12       77.39       81.57     47.30 o 
  -8  10  12      101.67      113.25     27.85 o 
  -7  10  12       39.53       40.73      9.38 o 
  -6  10  12        4.45       14.28      4.35 o 
  -5  10  12       21.62       23.93      7.05 o 
  -4  10  12      139.84      140.58     12.03 o 
  -3  10  12      751.30      760.12     24.89 o 
  -2  10  12     1017.36     1023.42     22.54 o 
  -1  10  12       10.82       12.20      2.99 o 
   0  10  12      146.58      144.02      8.03 o 
   1  10  12       15.05       17.88      4.23 o 
   2  10  12     1012.41      963.09     26.13 o 
   3  10  12      739.53      746.46     22.37 o 
   4  10  12      136.85      124.68      8.96 o 
   5  10  12       20.62       30.08      4.62 o 
   6  10  12        4.63       19.45      5.26 o 
   7  10  12       39.74       48.79     12.92 o 
   8  10  12       99.17      105.06     11.47 o 
   9  10  12       78.60       92.49     14.82 o 
  10  10  12      148.58      147.73     19.28 o 
  -9  11  12       70.77       97.84     21.37 o 
  -8  11  12        6.11       20.11      9.25 o 
  -7  11  12      105.17      118.03     19.22 o 
  -6  11  12      106.86       68.72     14.13 o 
  -5  11  12       18.35       13.58      5.18 o 
  -4  11  12      197.03      180.67     15.83 o 
  -3  11  12     1192.72     1402.26     28.29 o 
  -2  11  12      111.38      121.96     11.53 o 
  -1  11  12     1379.04     1483.18     47.98 o 
   0  11  12      272.58      238.37     15.07 o 
   1  11  12     1373.93     1501.04     29.20 o 
   2  11  12      114.65      137.44     11.63 o 
   3  11  12     1204.68     1353.39     33.03 o 
   4  11  12      194.71      193.33     12.93 o 
   5  11  12       16.30       28.80      5.01 o 
   6  11  12      108.51      103.71     15.91 o 
   7  11  12      105.74      135.09     13.61 o 
   8  11  12        6.36       22.79      8.71 o 
   9  11  12       72.83       78.71     19.59 o 
  -9  12  12        4.13        0.81     10.90 o 
  -8  12  12       67.16       53.39     13.76 o 
  -7  12  12      218.55      186.22     26.64 o 
  -6  12  12       47.53       39.75     10.93 o 
  -5  12  12       14.67       23.60      5.99 o 
  -4  12  12      204.24      240.19     22.40 o 
  -3  12  12      716.66      629.53     44.58 o 
  -2  12  12      100.30       95.63     11.88 o 
  -1  12  12      637.78      656.74     35.68 o 
   0  12  12       19.36       21.39      8.89 o 
   1  12  12      632.10      646.91     22.27 o 
   2  12  12      100.35      117.23     10.09 o 
   3  12  12      709.86      716.34     24.53 o 
   4  12  12      206.88      236.13     20.35 o 
   5  12  12       14.96       33.95      5.92 o 
   6  12  12       46.67       71.01      8.54 o 
   7  12  12      224.03      206.59     17.39 o 
   8  12  12       66.28       87.43      9.74 o 
   9  12  12        4.19       25.50      6.93 o 
  -8  13  12       45.41       54.10     12.14 o 
  -7  13  12        4.06        0.38     20.82 o 
  -6  13  12       51.84       50.16     14.63 o 
  -5  13  12       29.83       39.11      7.59 o 
  -4  13  12      164.98      156.98     16.63 o 
  -3  13  12      146.13      157.16     15.18 o 
  -2  13  12      896.93      857.13     78.39 o 
  -1  13  12      696.71      755.70     34.48 o 
   0  13  12       32.11       27.67      4.67 o 
   1  13  12      688.56      661.15     40.09 o 
   2  13  12      893.71      915.80     25.33 o 
   3  13  12      152.48      164.89     12.00 o 
   4  13  12      162.82      173.70     14.59 o 
   5  13  12       28.96       32.84      8.77 o 
   6  13  12       54.06       57.89      8.40 o 
   7  13  12        3.92       21.79      5.31 o 
   8  13  12       45.61       58.58     10.83 o 
  -8  14  12       79.64       82.09     20.64 o 
  -7  14  12       37.21       61.63     10.90 o 
  -6  14  12        0.33       22.87      6.28 o 
  -5  14  12       28.96       40.28      8.94 o 
  -4  14  12       78.16       90.23     13.32 o 
  -3  14  12      342.22      318.96     31.14 o 
  -2  14  12       17.87       19.38      7.35 o 
  -1  14  12      312.91      379.22     55.93 o 
   0  14  12       41.83       47.65     11.69 o 
   1  14  12      306.51      300.13     22.66 o 
   2  14  12       16.34       24.62      6.13 o 
   3  14  12      336.98      318.14     22.49 o 
   4  14  12       81.09      109.13     10.68 o 
   5  14  12       30.15       43.90      7.04 o 
   6  14  12        0.29       25.49      6.01 o 
   7  14  12       36.93       52.63      8.35 o 
   8  14  12       79.16       85.54     11.49 o 
  -7  15  12      135.05       99.17     19.11 o 
  -6  15  12       20.72       28.88      9.29 o 
  -5  15  12       36.23       22.43      7.03 o 
  -4  15  12       47.11       50.68     11.49 o 
  -3  15  12       92.21      101.64     19.36 o 
  -2  15  12      214.70      205.03     24.95 o 
  -1  15  12      222.37      284.51     33.97 o 
   0  15  12        0.72       21.36      7.92 o 
   1  15  12      223.88      217.39     23.03 o 
   2  15  12      214.43      228.18     15.63 o 
   3  15  12       95.97      112.09     12.02 o 
   4  15  12       47.69       52.86     10.75 o 
   5  15  12       37.41       43.85      7.79 o 
   6  15  12       19.67       28.64      8.43 o 
   7  15  12      134.79      111.88     14.62 o 
  -7  16  12        3.24        6.77      6.50 o 
  -6  16  12       15.24       22.16      7.66 o 
  -5  16  12       61.35       74.32     10.77 o 
  -4  16  12      119.54      122.25     29.44 o 
  -3  16  12      156.18      134.36     18.85 o 
  -2  16  12      129.85      141.94     21.41 o 
  -1  16  12       52.20       51.95     30.63 o 
   0  16  12       31.06       32.87     12.28 o 
   1  16  12       51.15       54.80     10.82 o 
   2  16  12      129.18      111.14     13.53 o 
   3  16  12      155.35      127.93     12.87 o 
   4  16  12      120.20       87.69     10.65 o 
   5  16  12       61.22       70.68     10.11 o 
   6  16  12       14.96       24.98      5.68 o 
   7  16  12        3.34        4.25      5.42 o 
  -6  17  12       17.65       30.31      9.81 o 
  -5  17  12       43.51       47.75     11.85 o 
  -4  17  12       53.83       59.44     12.72 o 
  -3  17  12       37.68       45.73      9.26 o 
  -2  17  12      154.76      121.75     19.54 o 
  -1  17  12       93.12       81.34     11.53 o 
   0  17  12       47.70       42.86     10.00 o 
   1  17  12       91.22       52.83     11.76 o 
   2  17  12      152.97      124.15     23.86 o 
   3  17  12       38.24       40.14      7.57 o 
   4  17  12       54.72       57.17      8.40 o 
   5  17  12       43.23       32.10      8.39 o 
   6  17  12       17.24       28.92      6.55 o 
  -5  18  12      214.92      167.69     36.57 o 
  -4  18  12       74.18       63.44     16.28 o 
  -3  18  12       24.80       25.60      6.82 o 
  -2  18  12        9.79        9.52     10.76 o 
  -1  18  12      123.32      154.22     41.18 o 
   0  18  12        0.60       10.32      5.18 o 
   1  18  12      124.04      101.79     21.04 o 
   2  18  12       10.17       16.72      7.48 o 
   3  18  12       24.16       33.65      6.51 o 
   4  18  12       75.15       70.65     11.34 o 
   5  18  12      215.83      199.33     27.61 o 
  -4  19  12       16.94       25.05     10.94 o 
  -3  19  12       23.61       22.09     14.37 o 
  -2  19  12       84.84      104.01     17.44 o 
  -1  19  12        0.13       14.54     16.53 o 
   0  19  12       38.48       23.74     10.40 o 
   1  19  12        0.21       17.46      9.11 o 
   2  19  12       85.02       81.66     27.96 o 
   3  19  12       24.48       28.03      8.47 o 
   4  19  12       17.06       19.79      7.27 o 
  -1  20  12       16.52       31.68     10.56 o 
   0  20  12        3.11       25.86     11.86 o 
   1  20  12       16.63       22.81      9.36 o 
   2  20  12       37.12       49.69     19.77 o 
   1   0  13       92.85       98.21      7.43 o 
   2   0  13       47.76       55.08      4.56 o 
   3   0  13      167.36      173.60     12.50 o 
   4   0  13      761.67      731.26     41.90 o 
   5   0  13      102.27      104.29     10.82 o 
   6   0  13     1004.30     1173.58     37.26 o 
   7   0  13      155.85      159.85     13.30 o 
   8   0  13      341.96      294.13     23.92 o 
   9   0  13       71.48       61.63     10.78 o 
  10   0  13        2.04       22.40      7.18 o 
  11   0  13      200.54      228.90     41.84 o 
 -11   1  13        9.20       20.84      7.19 o 
 -10   1  13       94.18      129.91     17.01 o 
  -9   1  13       27.96       37.85      5.37 o 
  -8   1  13      139.53      143.22     12.31 o 
  -7   1  13      852.24      892.05     50.62 o 
  -6   1  13     1173.79     1156.67     35.01 o 
  -5   1  13      139.49      138.08      8.96 o 
  -4   1  13     1132.99     1137.45     20.40 o 
  -3   1  13      422.59      453.35     17.64 o 
  -2   1  13      660.73      689.60     16.39 o 
  -1   1  13      133.44      160.52      4.56 o 
   0   1  13     2110.96     2215.66     27.93 o 
   1   1  13      151.48      184.94      9.81 o 
   2   1  13      658.57      673.89      9.90 o 
   3   1  13      415.92      399.06     30.50 o 
   4   1  13     1147.03     1135.51     28.43 o 
   5   1  13      149.58      148.34     16.68 o 
   6   1  13     1151.84     1171.63     38.76 o 
   7   1  13      866.17      974.30     37.35 o 
   8   1  13      144.58      169.71     19.79 o 
   9   1  13       27.01       36.15     10.31 o 
  10   1  13       92.97       92.20     14.55 o 
  11   1  13       10.07       61.47     25.36 o 
 -11   2  13       84.37       91.21     12.70 o 
 -10   2  13      167.61      179.56     20.51 o 
  -9   2  13       67.79       52.85      8.59 o 
  -8   2  13      107.08      120.63     10.62 o 
  -7   2  13     1055.88     1088.55     23.08 o 
  -6   2  13      187.35      223.23     14.25 o 
  -5   2  13      959.66      863.71     38.13 o 
  -4   2  13      746.58      757.88     17.22 o 
  -3   2  13     1787.38     1947.43     27.18 o 
  -2   2  13      377.17      428.13     17.72 o 
  -1   2  13     2098.98     2191.01     29.69 o 
   0   2  13       38.27       24.47      2.58 o 
   1   2  13     2077.23     2131.72     33.13 o 
   2   2  13      364.96      416.54      9.85 o 
   3   2  13     1800.87     1931.44     32.53 o 
   4   2  13      733.56      742.37     44.75 o 
   5   2  13      936.47      872.86     43.53 o 
   6   2  13      187.50      198.95     16.37 o 
   7   2  13     1063.55     1100.60     88.79 o 
   8   2  13      106.04      148.39     14.40 o 
   9   2  13       66.34       70.15     12.12 o 
  10   2  13      170.22      180.42     27.76 o 
  11   2  13       83.24       95.26     15.23 o 
 -11   3  13        6.36       20.72      9.55 o 
 -10   3  13      194.80      202.38     29.18 o 
  -9   3  13       16.47       17.24      6.02 o 
  -8   3  13      161.05      160.44     14.95 o 
  -7   3  13      624.97      594.68     34.68 o 
  -6   3  13      672.96      663.19     19.45 o 
  -5   3  13      550.49      550.32     26.09 o 
  -4   3  13      100.72      136.27      8.93 o 
  -3   3  13      383.11      403.05     21.89 o 
  -2   3  13       23.60       25.50      5.29 o 
  -1   3  13      754.41      666.02     16.98 o 
   0   3  13     1647.39     1615.78     23.88 o 
   1   3  13      769.35      689.78     16.06 o 
   2   3  13       26.55       23.11      3.95 o 
   3   3  13      386.75      368.91     20.51 o 
   4   3  13       95.18      102.82      8.58 o 
   5   3  13      566.63      553.71     30.26 o 
   6   3  13      660.13      652.63     37.85 o 
   7   3  13      623.81      630.70     63.50 o 
   8   3  13      167.31      204.65     40.45 o 
   9   3  13       15.43       36.59      7.69 o 
  10   3  13      191.29      163.24     28.83 o 
  11   3  13        7.25       17.38      7.18 o 
 -11   4  13       64.79       83.08     20.24 o 
 -10   4  13      103.87      106.58     16.08 o 
  -9   4  13      236.95      221.82     27.54 o 
  -8   4  13      227.92      188.83     21.92 o 
  -7   4  13      174.29      187.99     14.16 o 
  -6   4  13     1774.86     1820.83     36.70 o 
  -5   4  13      169.96      175.23     11.84 o 
  -4   4  13       94.79       92.87      7.29 o 
  -3   4  13      242.71      246.00     16.23 o 
  -2   4  13      234.85      234.94     14.63 o 
  -1   4  13      393.41      371.77     12.52 o 
   0   4  13      155.54      151.75      9.94 o 
   1   4  13      381.10      390.91     19.51 o 
   2   4  13      233.87      210.18     27.61 o 
   3   4  13      234.69      234.45     13.67 o 
   4   4  13       93.46      100.21      7.91 o 
   5   4  13      162.80      158.87     14.58 o 
   6   4  13     1766.08     1819.92     28.61 o 
   7   4  13      173.17      194.20     15.47 o 
   8   4  13      233.33      201.64     33.10 o 
   9   4  13      250.38      197.92     31.89 o 
  10   4  13      106.20      113.86     17.94 o 
  11   4  13       60.83       56.29     16.03 o 
 -11   5  13       65.09       55.24     20.93 o 
 -10   5  13      292.79      326.48     42.27 o 
  -9   5  13       14.74       23.62      6.74 o 
  -8   5  13      134.04      150.83     21.73 o 
  -7   5  13      620.97      616.67     54.54 o 
  -6   5  13      248.58      234.66     19.23 o 
  -5   5  13      190.56      185.93     11.55 o 
  -4   5  13      305.10      308.67     19.62 o 
  -3   5  13      276.04      283.84     18.83 o 
  -2   5  13      106.55      118.66      7.49 o 
  -1   5  13      624.28      615.32     12.61 o 
   0   5  13      974.81     1024.61     28.65 o 
   1   5  13      615.93      607.76     15.80 o 
   2   5  13      100.93      103.04      7.72 o 
   3   5  13      277.77      280.50     17.32 o 
   4   5  13      295.53      334.77     21.45 o 
   5   5  13      200.78      191.48     14.30 o 
   6   5  13      234.36      213.13     15.71 o 
   7   5  13      632.85      658.35     44.59 o 
   8   5  13      129.60      141.23     15.50 o 
   9   5  13       13.16       27.12      7.23 o 
  10   5  13      289.65      300.15     48.78 o 
  11   5  13       66.75       51.06     12.87 o 
 -10   6  13       41.76       38.75     16.38 o 
  -9   6  13       30.01       28.81      8.45 o 
  -8   6  13       18.39       27.25      6.69 o 
  -7   6  13      171.93      176.43     20.49 o 
  -6   6  13      579.86      510.49     30.99 o 
  -5   6  13      675.83      665.75     22.63 o 
  -4   6  13      348.82      308.94     18.65 o 
  -3   6  13      994.19     1061.47     25.91 o 
  -2   6  13      266.99      277.04     16.27 o 
  -1   6  13      300.80      305.69     18.63 o 
   0   6  13     1141.06     1238.31     18.62 o 
   1   6  13      286.37      286.04     20.06 o 
   2   6  13      264.87      249.74     16.65 o 
   3   6  13     1005.14      987.02     27.30 o 
   4   6  13      340.97      320.84     20.39 o 
   5   6  13      666.13      652.19     24.72 o 
   6   6  13      584.81      579.49     34.95 o 
   7   6  13      178.36      185.81     20.55 o 
   8   6  13       17.59       20.52      5.24 o 
   9   6  13       28.83       30.09      7.87 o 
  10   6  13       42.01       40.98      9.52 o 
 -10   7  13       40.57       46.69     14.03 o 
  -9   7  13      152.21      166.86     22.49 o 
  -8   7  13       37.64       62.29     10.08 o 
  -7   7  13      117.59      105.57     17.27 o 
  -6   7  13      585.41      599.71     49.24 o 
  -5   7  13      459.40      457.37     28.96 o 
  -4   7  13       26.19       32.81      5.22 o 
  -3   7  13      305.99      292.39     22.25 o 
  -2   7  13      986.16     1020.31     22.24 o 
  -1   7  13      268.25      247.48     15.23 o 
   0   7  13        6.53       10.48      3.37 o 
   1   7  13      265.80      260.97     15.32 o 
   2   7  13      961.07      972.04     22.81 o 
   3   7  13      313.60      300.97     20.00 o 
   4   7  13       28.84       29.09      4.59 o 
   5   7  13      473.28      468.00     17.20 o 
   6   7  13      590.37      574.82     34.65 o 
   7   7  13      120.45      121.97     20.10 o 
   8   7  13       39.11       44.61      6.77 o 
   9   7  13      150.90      139.95     20.81 o 
  10   7  13       38.43       42.85     10.25 o 
 -10   8  13       88.69       54.72     13.73 o 
  -9   8  13       81.44       79.35     14.99 o 
  -8   8  13       21.84       13.07      7.66 o 
  -7   8  13       68.49       85.79     14.19 o 
  -6   8  13       90.19      101.92     19.03 o 
  -5   8  13      360.34      332.29     42.35 o 
  -4   8  13       52.66       46.24      6.74 o 
  -3   8  13       94.19      101.22      9.25 o 
  -2   8  13      634.04      676.52     22.57 o 
  -1   8  13      539.68      546.35     28.96 o 
   0   8  13       26.99       36.40      4.73 o 
   1   8  13      539.50      541.11     14.15 o 
   2   8  13      638.32      658.75     22.64 o 
   3   8  13       85.67       84.93      7.46 o 
   4   8  13       52.00       60.25      7.29 o 
   5   8  13      356.43      342.81     22.25 o 
   6   8  13       87.54       91.74      8.73 o 
   7   8  13       71.81       78.65     18.64 o 
   8   8  13       22.96       25.87      7.33 o 
   9   8  13       77.37       65.54      7.96 o 
  10   8  13       87.53       84.51     11.42 o 
 -10   9  13       38.83       21.63     10.04 o 
  -9   9  13       27.55       21.50     11.55 o 
  -8   9  13      148.61      167.75     28.74 o 
  -7   9  13      450.63      448.43     58.32 o 
  -6   9  13       42.49       39.58      9.62 o 
  -5   9  13      218.97      206.67     22.33 o 
  -4   9  13      435.97      414.89     28.44 o 
  -3   9  13      136.83      115.35      9.66 o 
  -2   9  13      551.94      508.60     21.42 o 
  -1   9  13      891.89      920.78     18.57 o 
   0   9  13       29.54       43.82      5.06 o 
   1   9  13      876.16      917.77     28.02 o 
   2   9  13      559.10      536.52     20.56 o 
   3   9  13      135.23      132.29     10.45 o 
   4   9  13      430.21      418.35     27.71 o 
   5   9  13      230.31      227.62     15.41 o 
   6   9  13       39.59       41.26      6.19 o 
   7   9  13      442.64      387.36     25.72 o 
   8   9  13      143.85      165.05     17.30 o 
   9   9  13       26.13       29.71      5.98 o 
  10   9  13       36.94       37.25     12.27 o 
  -9  10  13      103.92      111.83     28.88 o 
  -8  10  13      158.26      192.07     25.92 o 
  -7  10  13       11.86       33.07      5.43 o 
  -6  10  13      241.45      238.85     24.77 o 
  -5  10  13      127.36       88.32     12.64 o 
  -4  10  13       53.57       53.27      7.79 o 
  -3  10  13     1332.10     1311.31     52.82 o 
  -2  10  13      307.51      296.45     18.39 o 
  -1  10  13      115.89      116.88      9.45 o 
   0  10  13      328.61      298.70     17.70 o 
   1  10  13      115.45      111.02      8.54 o 
   2  10  13      310.35      290.64     20.81 o 
   3  10  13     1343.08     1362.32     27.08 o 
   4  10  13       55.91       59.61      6.89 o 
   5  10  13      120.35      123.73     11.22 o 
   6  10  13      247.93      237.20     18.45 o 
   7  10  13       12.83       23.69      5.35 o 
   8  10  13      157.38      187.95     21.09 o 
   9  10  13      102.87      114.69     12.08 o 
  -9  11  13       62.12       42.71     11.32 o 
  -8  11  13       44.98       44.00     16.70 o 
  -7  11  13      106.19      115.95     16.84 o 
  -6  11  13       64.80       78.54      9.80 o 
  -5  11  13       21.50       13.59      5.28 o 
  -4  11  13      256.56      253.24     22.11 o 
  -3  11  13      156.55      182.52     27.33 o 
  -2  11  13       22.59       10.93      8.35 o 
  -1  11  13      218.22      227.85     15.00 o 
   0  11  13      145.94      124.28     12.48 o 
   1  11  13      229.17      220.59     16.14 o 
   2  11  13       25.31       36.85      5.83 o 
   3  11  13      154.36      135.89     12.60 o 
   4  11  13      260.23      260.07     17.99 o 
   5  11  13       22.69       39.20      6.31 o 
   6  11  13       66.61       75.00      7.29 o 
   7  11  13      109.86      119.83     19.53 o 
   8  11  13       45.06       52.73      8.60 o 
   9  11  13       62.55       67.01     11.28 o 
  -9  12  13       54.97       51.06     15.74 o 
  -8  12  13       34.94       43.21      8.09 o 
  -7  12  13        2.07       15.39      6.48 o 
  -6  12  13       81.23       69.41     26.66 o 
  -5  12  13        6.12       17.29      5.55 o 
  -4  12  13       32.76       41.00      8.81 o 
  -3  12  13      270.27      259.94     24.17 o 
  -2  12  13      529.33      529.63     40.38 o 
  -1  12  13      446.69      399.99     31.58 o 
   0  12  13      310.98      260.78     24.23 o 
   1  12  13      452.93      446.23     26.89 o 
   2  12  13      537.81      595.18     35.57 o 
   3  12  13      261.69      238.81     14.30 o 
   4  12  13       32.41       48.50      6.88 o 
   5  12  13        6.66       18.31      4.99 o 
   6  12  13       80.71       65.05      9.41 o 
   7  12  13        1.78       15.17      4.67 o 
   8  12  13       35.35       35.97      7.35 o 
   9  12  13       57.60       74.07     11.33 o 
  -8  13  13      121.58      139.99     31.54 o 
  -7  13  13        7.87       15.02      8.89 o 
  -6  13  13       76.18      103.39     18.45 o 
  -5  13  13       11.73       33.49      6.45 o 
  -4  13  13      189.77      240.85     20.26 o 
  -3  13  13      182.14      176.27     16.86 o 
  -2  13  13      127.74      129.44     16.94 o 
  -1  13  13      189.43      168.60     29.02 o 
   0  13  13        4.17       11.71      2.69 o 
   1  13  13      194.79      168.74     14.25 o 
   2  13  13      130.27      116.49     16.95 o 
   3  13  13      184.80      175.24     15.74 o 
   4  13  13      192.97      231.82     17.14 o 
   5  13  13       10.36       21.60      5.25 o 
   6  13  13       75.36       69.77     10.19 o 
   7  13  13        8.62       11.76      5.30 o 
   8  13  13      119.57      129.57     19.01 o 
  -8  14  13       87.70       82.50     16.07 o 
  -7  14  13       36.70       30.50      8.16 o 
  -6  14  13       27.50       36.29     10.10 o 
  -5  14  13       17.93       19.13      5.89 o 
  -4  14  13       37.85       38.00      8.21 o 
  -3  14  13      147.14      151.42     17.62 o 
  -2  14  13       40.84       49.89      7.83 o 
  -1  14  13      116.65      131.10     17.60 o 
   0  14  13       14.89       35.73      8.08 o 
   1  14  13      114.96      133.13     14.09 o 
   2  14  13       42.16       60.52      7.55 o 
   3  14  13      153.70      147.16     11.60 o 
   4  14  13       39.18       47.13      6.77 o 
   5  14  13       16.35       28.84      8.56 o 
   6  14  13       29.55       40.55      6.44 o 
   7  14  13       37.02       34.74      9.12 o 
   8  14  13       89.27       69.43     10.97 o 
  -7  15  13       24.06       28.42      9.21 o 
  -6  15  13        4.35       17.60      9.45 o 
  -5  15  13      160.07      132.04     28.35 o 
  -4  15  13       64.48       73.72     10.75 o 
  -3  15  13      252.04      237.71     29.92 o 
  -2  15  13      288.41      279.33     33.96 o 
  -1  15  13      100.43      112.55     17.37 o 
   0  15  13        5.33       20.67      7.84 o 
   1  15  13      100.70      101.81     11.95 o 
   2  15  13      293.73      263.61     22.93 o 
   3  15  13      249.04      243.81     25.10 o 
   4  15  13       66.33       64.34      8.67 o 
   5  15  13      158.83      126.29     14.72 o 
   6  15  13        4.25       26.46      5.30 o 
   7  15  13       24.81       23.17      6.05 o 
  -6  16  13      109.56       92.13     14.93 o 
  -5  16  13        3.77       17.71     10.04 o 
  -4  16  13       32.70       35.01      9.15 o 
  -3  16  13      114.08      115.86     17.84 o 
  -2  16  13       50.13       51.81     11.94 o 
  -1  16  13      270.05      266.39     32.71 o 
   0  16  13       21.49       15.61      9.25 o 
   1  16  13      272.23      255.29     33.19 o 
   2  16  13       51.49       41.22      9.14 o 
   3  16  13      114.04      105.12     13.17 o 
   4  16  13       32.27       37.12      5.67 o 
   5  16  13        3.73       15.36      5.28 o 
   6  16  13      111.56       92.22     10.45 o 
  -5  17  13       25.11       14.14      9.62 o 
  -4  17  13        0.03       20.90      6.08 o 
  -3  17  13        5.70       14.76      8.33 o 
  -2  17  13       29.34       38.08      9.73 o 
  -1  17  13       33.80       35.04      9.24 o 
   0  17  13       44.05       34.46      8.55 o 
   1  17  13       35.17       48.14     19.42 o 
   2  17  13       28.40       34.29      9.57 o 
   3  17  13        5.82       15.40      6.15 o 
   4  17  13        0.00       12.93      4.80 o 
   5  17  13       24.72       30.15      6.25 o 
  -4  18  13       13.92       24.46     10.30 o 
  -3  18  13        9.97       14.11      7.57 o 
  -2  18  13        6.20        1.68     10.79 o 
  -1  18  13        3.39        1.79      9.11 o 
   0  18  13        2.89       23.60     23.41 o 
   1  18  13        3.14       17.20     18.56 o 
   2  18  13        5.82       17.38      8.19 o 
   3  18  13       10.74       16.45      5.47 o 
   4  18  13       13.55       13.30      5.70 o 
  -3  19  13       12.62       13.25      5.45 o 
  -2  19  13       35.90       35.92     10.67 o 
  -1  19  13        2.27       21.87      9.19 o 
   0  19  13        1.01       12.59      8.12 o 
   1  19  13        2.04       18.19      9.25 o 
   2  19  13       36.90       45.63     25.26 o 
   3  19  13       12.29       14.30      8.22 o 
   0   0  14     8158.37     9071.15     84.41 o 
   1   0  14      847.56      859.51     26.79 o 
   2   0  14       38.87       74.32     10.89 o 
   3   0  14       11.45       10.14      3.49 o 
   4   0  14       13.65       32.68      8.60 o 
   5   0  14      813.00      921.14     43.52 o 
   6   0  14      946.53      888.89     36.63 o 
   7   0  14      544.62      581.13     35.44 o 
   8   0  14       10.38       16.36      5.04 o 
   9   0  14       94.41       93.58     13.05 o 
  10   0  14       81.76       80.36     14.28 o 
  11   0  14      249.03      227.59     44.72 o 
 -11   1  14      155.60      134.51     28.43 o 
 -10   1  14       62.47       74.08     12.99 o 
  -9   1  14       89.73       84.68      9.77 o 
  -8   1  14      208.89      204.23     16.17 o 
  -7   1  14      493.15      528.88     28.38 o 
  -6   1  14      685.61      653.75     37.14 o 
  -5   1  14      353.39      338.13     23.63 o 
  -4   1  14      541.66      608.89     20.96 o 
  -3   1  14     1925.54     1929.00     33.48 o 
  -2   1  14      683.22      709.28     15.55 o 
  -1   1  14      371.65      357.50      5.95 o 
   0   1  14     2724.27     2763.73     45.99 o 
   1   1  14      383.79      382.60     11.98 o 
   2   1  14      668.78      677.53     12.28 o 
   3   1  14     1905.96     1941.98     43.31 o 
   4   1  14      545.43      612.37     34.50 o 
   5   1  14      350.25      318.99     16.96 o 
   6   1  14      689.56      674.97     58.12 o 
   7   1  14      501.32      563.56     44.85 o 
   8   1  14      207.16      194.57     18.72 o 
   9   1  14       87.37      103.69     13.21 o 
  10   1  14       62.30       53.54     13.92 o 
  11   1  14      156.36      117.70     53.74 o 
 -11   2  14        2.78       10.70     11.96 o 
 -10   2  14       72.48       80.21     12.62 o 
  -9   2  14       28.06       32.11      7.04 o 
  -8   2  14      268.74      260.90     17.81 o 
  -7   2  14       56.49       65.40      6.29 o 
  -6   2  14      178.66      189.51     12.30 o 
  -5   2  14      125.30      123.01     12.94 o 
  -4   2  14      364.94      381.51     22.75 o 
  -3   2  14      577.28      598.12     15.57 o 
  -2   2  14     1192.54     1238.64     20.19 o 
  -1   2  14     2200.68     2139.69     36.75 o 
   0   2  14     2665.17     2737.63     41.63 o 
   1   2  14     2222.14     2194.26     29.71 o 
   2   2  14     1155.01     1224.63     23.88 o 
   3   2  14      591.00      621.54     35.37 o 
   4   2  14      370.95      366.86     24.65 o 
   5   2  14      124.75       98.71      8.53 o 
   6   2  14      174.32      155.63     18.16 o 
   7   2  14       59.42       83.76      9.47 o 
   8   2  14      278.09      279.65     26.21 o 
   9   2  14       26.80       36.03      8.91 o 
  10   2  14       71.45       86.06     15.10 o 
  11   2  14        3.06       15.39      7.11 o 
 -11   3  14       11.05       27.92     20.02 o 
 -10   3  14        2.14        7.39      6.10 o 
  -9   3  14      266.44      270.14     32.29 o 
  -8   3  14       57.55       58.36      9.05 o 
  -7   3  14      479.54      454.42     30.14 o 
  -6   3  14      600.03      609.02     39.69 o 
  -5   3  14     1115.52     1188.07     25.63 o 
  -4   3  14      606.91      592.03     19.12 o 
  -3   3  14     1249.47     1287.08     26.61 o 
  -2   3  14      986.63      994.98     18.04 o 
  -1   3  14       29.33       25.92      2.90 o 
   0   3  14      204.52      207.66      7.61 o 
   1   3  14       29.10       22.57      3.91 o 
   2   3  14      992.61      947.54     41.29 o 
   3   3  14     1251.38     1276.08     48.34 o 
   4   3  14      615.27      609.30     32.07 o 
   5   3  14     1143.25     1220.03     40.79 o 
   6   3  14      596.36      596.01     35.64 o 
   7   3  14      471.78      512.54     45.45 o 
   8   3  14       58.19       61.32     14.29 o 
   9   3  14      270.90      304.40     31.70 o 
  10   3  14        2.03       17.18      7.28 o 
  11   3  14       11.64       16.04     10.17 o 
 -10   4  14       88.84       69.03     15.47 o 
  -9   4  14        8.85       21.16      6.41 o 
  -8   4  14      112.37      104.04     11.73 o 
  -7   4  14      688.56      678.92     39.23 o 
  -6   4  14      956.74      994.67     28.66 o 
  -5   4  14      156.37      157.65     13.83 o 
  -4   4  14       60.74       70.84      5.69 o 
  -3   4  14      508.99      530.83     24.76 o 
  -2   4  14      296.97      290.10     13.82 o 
  -1   4  14      620.52      609.03     22.59 o 
   0   4  14     2241.92     2141.33     69.08 o 
   1   4  14      627.05      651.38     13.83 o 
   2   4  14      290.88      294.11     19.35 o 
   3   4  14      513.42      507.80     13.72 o 
   4   4  14       63.64       52.34      5.63 o 
   5   4  14      141.03      159.09     11.43 o 
   6   4  14      941.24      919.65     49.00 o 
   7   4  14      696.06      689.97     47.21 o 
   8   4  14      109.35       97.14     16.07 o 
   9   4  14        7.90       15.40     10.58 o 
  10   4  14       90.63       53.37     21.76 o 
 -10   5  14       36.22       50.40      9.55 o 
  -9   5  14        2.51       19.80      5.68 o 
  -8   5  14       47.40       42.01     14.55 o 
  -7   5  14      268.82      282.86     32.47 o 
  -6   5  14      164.37      139.17     10.42 o 
  -5   5  14     1021.92     1072.02     28.07 o 
  -4   5  14      729.10      679.42     26.47 o 
  -3   5  14      411.26      467.06     27.99 o 
  -2   5  14      309.38      263.03     16.24 o 
  -1   5  14       51.15       70.29      5.18 o 
   0   5  14       85.38       88.37      8.07 o 
   1   5  14       47.56       58.52      5.35 o 
   2   5  14      318.55      288.05     20.01 o 
   3   5  14      416.52      452.09     14.23 o 
   4   5  14      721.23      700.68     18.80 o 
   5   5  14     1023.26     1023.46     42.55 o 
   6   5  14      174.55      202.64     14.99 o 
   7   5  14      270.40      255.97     22.70 o 
   8   5  14       44.09       35.43      8.62 o 
   9   5  14        1.97        8.75      7.01 o 
  10   5  14       35.16       30.47      8.97 o 
 -10   6  14       25.26       37.88     17.42 o 
  -9   6  14      199.60      216.60     38.76 o 
  -8   6  14      147.36      130.59     16.78 o 
  -7   6  14      428.56      351.12     31.52 o 
  -6   6  14      536.36      492.98     34.85 o 
  -5   6  14     1241.42     1216.95     24.44 o 
  -4   6  14      978.06      987.34     23.30 o 
  -3   6  14      410.96      383.01     19.01 o 
  -2   6  14       91.68       99.88      7.93 o 
  -1   6  14      229.32      218.87     13.85 o 
   0   6  14        9.33       15.22      3.38 o 
   1   6  14      236.77      239.96     17.86 o 
   2   6  14       87.70       84.25      7.08 o 
   3   6  14      409.57      358.27     22.50 o 
   4   6  14      967.15     1002.78     22.67 o 
   5   6  14     1235.35     1242.86     48.57 o 
   6   6  14      536.06      492.93     33.06 o 
   7   6  14      422.78      427.72     31.88 o 
   8   6  14      144.40       94.84     11.16 o 
   9   6  14      203.08      233.52     29.74 o 
  10   6  14       26.48       21.06     12.58 o 
 -10   7  14        4.03       33.03     21.99 o 
  -9   7  14      129.82      115.09     13.93 o 
  -8   7  14      142.04      126.65     16.37 o 
  -7   7  14       31.72       35.12      8.25 o 
  -6   7  14       27.30       45.27      8.64 o 
  -5   7  14       46.39       50.13      9.58 o 
  -4   7  14      217.29      242.04     15.95 o 
  -3   7  14      745.66      709.09     23.77 o 
  -2   7  14     2121.35     2230.39     41.41 o 
  -1   7  14     1152.62     1079.77     20.50 o 
   0   7  14      532.74      555.26     23.01 o 
   1   7  14     1169.64     1101.44     52.44 o 
   2   7  14     2117.92     2190.42     31.17 o 
   3   7  14      749.94      681.49     35.99 o 
   4   7  14      211.13      224.09     15.04 o 
   5   7  14       46.83       37.48      5.67 o 
   6   7  14       27.43       31.77      7.74 o 
   7   7  14       31.12       26.91      5.41 o 
   8   7  14      142.32      129.28     15.94 o 
   9   7  14      124.96      110.02     18.21 o 
  10   7  14        3.72       16.26      8.02 o 
 -10   8  14       64.96       61.63     18.26 o 
  -9   8  14      212.81      244.85     27.70 o 
  -8   8  14       93.92       91.52     25.52 o 
  -7   8  14      281.07      285.82     29.61 o 
  -6   8  14      153.24      143.81     14.92 o 
  -5   8  14        2.14       10.93      6.52 o 
  -4   8  14      108.39      110.61     12.60 o 
  -3   8  14       54.09       68.50      5.98 o 
  -2   8  14      872.07      792.08     34.00 o 
  -1   8  14      417.03      412.60     25.99 o 
   0   8  14     1119.23     1132.86     23.16 o 
   1   8  14      412.39      384.21     15.47 o 
   2   8  14      878.60      819.07     24.57 o 
   3   8  14       58.26       81.59      6.88 o 
   4   8  14      104.01       93.22     12.05 o 
   5   8  14        0.89       17.42      5.91 o 
   6   8  14      152.06      142.70     10.67 o 
   7   8  14      289.77      326.71     22.49 o 
   8   8  14       94.50      109.74     16.13 o 
   9   8  14      209.24      194.73     26.24 o 
  10   8  14       65.55       89.09     17.44 o 
  -9   9  14      122.98      139.49     20.15 o 
  -8   9  14       74.36       77.49     12.53 o 
  -7   9  14      130.71      108.78     19.53 o 
  -6   9  14      218.22      222.95     25.99 o 
  -5   9  14      214.86      186.48     25.89 o 
  -4   9  14      638.34      575.46     41.32 o 
  -3   9  14      632.52      669.29     22.58 o 
  -2   9  14      325.07      287.22     17.32 o 
  -1   9  14      259.39      270.13     16.92 o 
   0   9  14       86.83      101.47      9.87 o 
   1   9  14      260.44      237.86     16.79 o 
   2   9  14      331.02      305.41     19.42 o 
   3   9  14      634.80      663.26     19.72 o 
   4   9  14      623.05      554.22     29.72 o 
   5   9  14      211.92      181.28     13.42 o 
   6   9  14      226.42      232.52     18.86 o 
   7   9  14      131.30      114.29     11.01 o 
   8   9  14       75.49       75.56      9.99 o 
   9   9  14      126.24      100.00     16.29 o 
  -9  10  14       13.30       23.13      8.75 o 
  -8  10  14        2.72       25.25      9.43 o 
  -7  10  14      222.15      202.84     31.44 o 
  -6  10  14       44.54       43.96     10.80 o 
  -5  10  14       57.12       46.94      9.19 o 
  -4  10  14       35.34       39.31      7.46 o 
  -3  10  14      535.16      542.80     40.49 o 
  -2  10  14      179.50      166.34     15.38 o 
  -1  10  14      167.82      144.43     11.87 o 
   0  10  14       23.69       16.56      4.29 o 
   1  10  14      165.21      146.71     11.00 o 
   2  10  14      173.68      188.94     13.16 o 
   3  10  14      537.32      592.85     29.64 o 
   4  10  14       33.84       29.08      6.06 o 
   5  10  14       55.34       57.10      6.96 o 
   6  10  14       43.50       53.49      6.56 o 
   7  10  14      221.65      215.89     21.07 o 
   8  10  14        2.92       26.45     10.53 o 
   9  10  14       12.88       19.32      7.22 o 
  -9  11  14       25.68       34.98     14.51 o 
  -8  11  14        4.87        7.90     11.48 o 
  -7  11  14       58.34       49.09     11.18 o 
  -6  11  14       58.49       55.63     10.49 o 
  -5  11  14      310.19      332.98     31.03 o 
  -4  11  14       22.56       41.33      7.62 o 
  -3  11  14       74.26       83.43     11.21 o 
  -2  11  14      743.73      867.82     39.29 o 
  -1  11  14      201.37      202.32     17.87 o 
   0  11  14       85.59       72.57      7.51 o 
   1  11  14      202.37      170.82     11.99 o 
   2  11  14      747.14      965.01     40.37 o 
   3  11  14       71.47       82.34      8.47 o 
   4  11  14       22.10       27.59      6.31 o 
   5  11  14      302.70      335.08     23.98 o 
   6  11  14       58.44       70.42     11.55 o 
   7  11  14       57.65       47.78      8.32 o 
   8  11  14        5.01       20.43      7.07 o 
   9  11  14       24.92       23.70      6.85 o 
  -8  12  14       57.47       44.23     13.66 o 
  -7  12  14      120.33      115.69     26.37 o 
  -6  12  14       30.35       25.89     13.21 o 
  -5  12  14       54.10       51.20      8.11 o 
  -4  12  14       80.48       54.83     10.55 o 
  -3  12  14      365.30      381.48     32.71 o 
  -2  12  14      375.84      402.29     50.33 o 
  -1  12  14      239.69      226.13     23.01 o 
   0  12  14       31.41       32.71      4.64 o 
   1  12  14      245.96      244.65     16.71 o 
   2  12  14      374.32      444.23     25.68 o 
   3  12  14      368.92      416.84     25.93 o 
   4  12  14       80.44       76.21      7.67 o 
   5  12  14       57.98       63.94      7.75 o 
   6  12  14       30.78       34.59      6.62 o 
   7  12  14      118.88      108.06     14.75 o 
   8  12  14       58.59       44.95     10.24 o 
  -8  13  14       15.50       31.97      9.40 o 
  -7  13  14        6.11        7.62     23.00 o 
  -6  13  14       53.41       81.39     11.84 o 
  -5  13  14        9.26       17.73      5.16 o 
  -4  13  14       80.39       87.36     14.39 o 
  -3  13  14      604.48      565.09     42.66 o 
  -2  13  14       46.55       54.19     16.00 o 
  -1  13  14       24.86       18.74      6.19 o 
   0  13  14        0.65        7.31      4.15 o 
   1  13  14       26.06       33.62      5.30 o 
   2  13  14       45.73       36.87      6.82 o 
   3  13  14      596.77      596.98     37.64 o 
   4  13  14       81.47       83.89      9.72 o 
   5  13  14       10.12       17.52      4.78 o 
   6  13  14       51.36       52.42      8.73 o 
   7  13  14        6.42       18.90      5.79 o 
   8  13  14       15.90       20.82      7.20 o 
  -7  14  14       43.50       39.17      9.24 o 
  -6  14  14       60.56       52.43      8.17 o 
  -5  14  14       12.98       16.21      7.19 o 
  -4  14  14        1.13       11.52      7.11 o 
  -3  14  14      531.61      501.90     51.44 o 
  -2  14  14      325.07      334.95     54.76 o 
  -1  14  14       27.49       33.14      7.42 o 
   0  14  14       18.58       32.17      6.20 o 
   1  14  14       27.88       38.61      6.99 o 
   2  14  14      322.94      304.11     18.95 o 
   3  14  14      534.37      493.89     32.52 o 
   4  14  14        0.88       19.88      5.61 o 
   5  14  14       12.52       16.87      4.88 o 
   6  14  14       60.31       54.54      7.60 o 
   7  14  14       44.37       47.40      9.54 o 
  -7  15  14       21.31       20.67      9.42 o 
  -6  15  14        7.25       35.80     12.79 o 
  -5  15  14       62.87       58.37     10.63 o 
  -4  15  14       29.58       39.35      9.71 o 
  -3  15  14       59.27       66.14     10.26 o 
  -2  15  14      160.28      163.52     21.25 o 
  -1  15  14       75.04       64.10     14.70 o 
   0  15  14       31.72       35.40     18.71 o 
   1  15  14       74.88       70.45     13.33 o 
   2  15  14      159.03      142.64     13.17 o 
   3  15  14       59.61       52.63      8.00 o 
   4  15  14       29.46       37.38      6.58 o 
   5  15  14       61.15       43.59      8.91 o 
   6  15  14        6.93       24.57     12.53 o 
   7  15  14       21.31       16.59      5.97 o 
  -6  16  14        2.42        3.53     16.45 o 
  -5  16  14       65.59       40.51     11.66 o 
  -4  16  14      108.99       57.78     13.40 o 
  -3  16  14        1.27       15.38     23.67 o 
  -2  16  14       29.17       26.58     10.57 o 
  -1  16  14       79.24       79.11     12.34 o 
   0  16  14        9.18       23.77      7.69 o 
   1  16  14       76.50       61.02     15.81 o 
   2  16  14       30.57       33.29     11.31 o 
   3  16  14        1.23       18.68      6.07 o 
   4  16  14      107.41       87.10     12.44 o 
   5  16  14       67.30       62.08      8.60 o 
   6  16  14        2.37       16.52      5.77 o 
  -5  17  14       27.59       37.29      9.96 o 
  -4  17  14        0.57        7.32      8.50 o 
  -3  17  14      234.52      183.70     31.85 o 
  -2  17  14      146.03      127.96     23.16 o 
  -1  17  14       76.29       57.32     21.96 o 
   0  17  14        0.19        6.08      8.19 o 
   1  17  14       77.15       82.53     15.07 o 
   2  17  14      144.26      143.87     25.14 o 
   3  17  14      231.42      195.46     26.22 o 
   4  17  14        0.51       10.66      5.17 o 
   5  17  14       26.82       32.64      7.17 o 
  -4  18  14       17.95       40.78     20.44 o 
  -3  18  14       46.19       37.35     10.08 o 
  -2  18  14       54.39       46.81     16.24 o 
  -1  18  14       12.28       32.35     11.46 o 
   0  18  14       15.81       31.36     10.83 o 
   1  18  14       11.71       39.02     21.25 o 
   2  18  14       54.92       45.02      9.24 o 
   3  18  14       46.88       30.43      8.69 o 
   4  18  14       17.45       31.31      5.94 o 
  -2  19  14      129.84      109.08     21.13 o 
  -1  19  14       31.21       23.98     15.96 o 
   0  19  14       52.85       54.05     16.12 o 
   1  19  14       32.02       29.60     11.79 o 
   2  19  14      128.84       85.26     26.69 o 
   1   0  15      219.92      235.06     15.14 o 
   2   0  15       56.52       54.77      4.69 o 
   3   0  15      377.49      338.41     20.91 o 
   4   0  15     1536.78     1498.83     32.79 o 
   5   0  15        7.55       19.08      8.32 o 
   6   0  15      290.71      314.03     26.45 o 
   7   0  15      105.76      113.99     13.33 o 
   8   0  15        7.27       15.71      9.13 o 
   9   0  15      201.64      221.45     20.31 o 
  10   0  15        3.53        7.37      6.91 o 
 -10   1  15       26.48       40.62     11.97 o 
  -9   1  15       22.15       26.90      6.15 o 
  -8   1  15       28.64       37.86      5.91 o 
  -7   1  15      296.68      328.42     25.83 o 
  -6   1  15      410.25      384.93     23.61 o 
  -5   1  15      990.75     1041.03     25.39 o 
  -4   1  15      722.96      727.04     26.26 o 
  -3   1  15      323.67      309.38     16.11 o 
  -2   1  15      362.36      426.13     13.33 o 
  -1   1  15      829.68      829.48     16.60 o 
   0   1  15        0.30        2.44      2.74 o 
   1   1  15      837.58      841.86     18.28 o 
   2   1  15      366.07      411.29     12.31 o 
   3   1  15      331.15      344.19     21.77 o 
   4   1  15      711.39      745.99     42.24 o 
   5   1  15     1017.66      997.51     63.75 o 
   6   1  15      414.12      408.73     29.12 o 
   7   1  15      291.84      297.76     30.46 o 
   8   1  15       30.69       38.60      7.56 o 
   9   1  15       24.18       13.34      7.45 o 
  10   1  15       25.98       24.13      8.97 o 
 -10   2  15      161.30       96.50     32.47 o 
  -9   2  15       37.30       47.03      6.61 o 
  -8   2  15       43.29       63.99      7.81 o 
  -7   2  15       93.60       74.38      7.85 o 
  -6   2  15      122.50      108.81     10.29 o 
  -5   2  15     1135.55     1089.77     25.71 o 
  -4   2  15      128.27      133.56      8.72 o 
  -3   2  15     1577.93     1610.13     31.39 o 
  -2   2  15       25.12       25.55      3.09 o 
  -1   2  15        2.90        8.17      4.72 o 
   0   2  15     2341.29     2378.64    126.33 o 
   1   2  15        4.33        6.12      2.64 o 
   2   2  15       26.01       24.88      5.18 o 
   3   2  15     1564.11     1530.80     28.63 o 
   4   2  15      123.74      109.00      8.32 o 
   5   2  15     1133.05     1096.34     61.72 o 
   6   2  15      119.83      128.37     15.71 o 
   7   2  15       95.02      101.09     13.36 o 
   8   2  15       45.18       59.31     10.28 o 
   9   2  15       38.75       54.00      9.45 o 
  10   2  15      154.44      127.84     14.67 o 
 -10   3  15       33.88       33.70     13.03 o 
  -9   3  15      108.26      118.37     16.12 o 
  -8   3  15      473.01      435.76     34.50 o 
  -7   3  15      109.87      110.71     11.82 o 
  -6   3  15      343.33      336.71     20.27 o 
  -5   3  15      800.29      791.54     36.21 o 
  -4   3  15      131.97      136.61     11.51 o 
  -3   3  15      988.24      993.98     24.56 o 
  -2   3  15      144.71      139.65      8.06 o 
  -1   3  15      579.47      585.78     16.59 o 
   0   3  15      930.23      989.16     19.90 o 
   1   3  15      587.02      594.23     17.21 o 
   2   3  15      150.16      163.89     10.11 o 
   3   3  15      987.85     1048.61     46.15 o 
   4   3  15      136.84      130.63     13.72 o 
   5   3  15      766.95      765.75     37.63 o 
   6   3  15      352.53      331.73     23.65 o 
   7   3  15      113.16      103.58     22.44 o 
   8   3  15      470.91      456.02     37.09 o 
   9   3  15      106.68      127.77     19.59 o 
  10   3  15       31.85       54.53     17.43 o 
 -10   4  15       81.86       79.59     22.23 o 
  -9   4  15      162.18      161.56     21.35 o 
  -8   4  15      225.92      222.93     27.04 o 
  -7   4  15       16.96       14.79      4.32 o 
  -6   4  15      191.44      183.17     15.48 o 
  -5   4  15      183.34      158.34     13.39 o 
  -4   4  15      360.16      406.40     23.47 o 
  -3   4  15      378.93      360.58     21.32 o 
  -2   4  15      459.58      474.83     18.27 o 
  -1   4  15      157.93      157.49     10.10 o 
   0   4  15       50.47       45.58      4.78 o 
   1   4  15      165.70      137.46      9.44 o 
   2   4  15      456.68      451.47     22.39 o 
   3   4  15      379.63      434.09     26.06 o 
   4   4  15      368.43      371.80     26.03 o 
   5   4  15      180.95      158.26     13.27 o 
   6   4  15      199.46      176.41     12.15 o 
   7   4  15       17.69       19.97      5.09 o 
   8   4  15      224.74      234.53     30.15 o 
   9   4  15      152.82      171.35     21.38 o 
  10   4  15       78.16       84.65     17.26 o 
 -10   5  15       64.72       67.64      8.81 o 
  -9   5  15       74.12      101.31     15.01 o 
  -8   5  15       29.26       29.33      7.36 o 
  -7   5  15      327.88      339.01     31.32 o 
  -6   5  15       32.49       41.72      6.01 o 
  -5   5  15      400.68      422.57     23.21 o 
  -4   5  15      800.40      789.98     32.98 o 
  -3   5  15      259.70      270.04     17.64 o 
  -2   5  15      220.02      208.62     12.81 o 
  -1   5  15     1217.20     1186.29     19.47 o 
   0   5  15      311.78      302.87     17.98 o 
   1   5  15     1168.94     1219.09     48.78 o 
   2   5  15      228.76      236.75     15.56 o 
   3   5  15      255.22      256.70     17.24 o 
   4   5  15      794.43      761.79     46.93 o 
   5   5  15      410.18      436.92     26.12 o 
   6   5  15       29.42       31.14      5.12 o 
   7   5  15      325.33      285.79     24.85 o 
   8   5  15       32.16       52.22     12.80 o 
   9   5  15       75.10       55.95     13.42 o 
  10   5  15       67.32       77.70     35.97 o 
 -10   6  15        1.37       15.39      8.33 o 
  -9   6  15       13.47       21.52      6.55 o 
  -8   6  15       80.92       79.95     19.32 o 
  -7   6  15       50.44       67.45      9.67 o 
  -6   6  15      207.24      180.05     16.10 o 
  -5   6  15      313.87      352.32     22.92 o 
  -4   6  15      843.85      815.38     33.64 o 
  -3   6  15     2028.03     1982.36     55.92 o 
  -2   6  15      320.67      295.02     17.85 o 
  -1   6  15       25.88       36.98      4.08 o 
   0   6  15      976.69     1058.07     21.08 o 
   1   6  15       22.88       18.59      4.24 o 
   2   6  15      320.77      311.47     17.59 o 
   3   6  15     2009.38     1967.48     33.85 o 
   4   6  15      838.37      804.06     46.51 o 
   5   6  15      321.08      331.87     26.79 o 
   6   6  15      209.84      210.16     19.69 o 
   7   6  15       53.32       70.07      9.34 o 
   8   6  15       79.62       82.82     15.37 o 
   9   6  15       12.79       26.77      7.36 o 
  10   6  15        1.06       23.42      9.33 o 
 -10   7  15       70.66       58.66     10.66 o 
  -9   7  15      119.78      123.67     17.11 o 
  -8   7  15       91.09       92.48     13.67 o 
  -7   7  15      291.38      273.09     30.78 o 
  -6   7  15       55.61       65.18     12.93 o 
  -5   7  15      322.40      303.75     26.44 o 
  -4   7  15      226.46      231.43     17.40 o 
  -3   7  15      328.60      305.80     22.49 o 
  -2   7  15      926.11      933.08     21.48 o 
  -1   7  15      988.10     1007.64     31.14 o 
   0   7  15      437.84      471.59     28.77 o 
   1   7  15      999.83     1019.36     27.67 o 
   2   7  15      942.02      931.86     25.36 o 
   3   7  15      323.43      312.79     17.19 o 
   4   7  15      235.79      219.68     16.73 o 
   5   7  15      309.53      298.97     22.75 o 
   6   7  15       59.46       54.74      7.93 o 
   7   7  15      296.68      306.55     29.89 o 
   8   7  15       90.10       82.09     13.00 o 
   9   7  15      122.03      148.40     26.28 o 
  10   7  15       72.32       83.57     14.97 o 
  -9   8  15       17.68       43.41     10.73 o 
  -8   8  15        1.61       22.86      7.56 o 
  -7   8  15       64.76       66.83     13.32 o 
  -6   8  15      110.77      105.16     13.87 o 
  -5   8  15       99.68      106.63     14.07 o 
  -4   8  15      505.03      445.56     26.61 o 
  -3   8  15      374.05      338.59     19.68 o 
  -2   8  15      844.82      693.45     31.17 o 
  -1   8  15      128.60      131.68     12.26 o 
   0   8  15      648.88      634.19     39.40 o 
   1   8  15      122.78      123.45     10.72 o 
   2   8  15      836.97      701.72     31.02 o 
   3   8  15      370.91      352.79     22.83 o 
   4   8  15      502.60      456.94     16.74 o 
   5   8  15      102.73      102.51     11.51 o 
   6   8  15      112.69       96.95     11.72 o 
   7   8  15       63.75       55.95     10.70 o 
   8   8  15        2.16       10.50      5.46 o 
   9   8  15       16.23       22.75      7.83 o 
  -9   9  15       50.11       87.77     19.74 o 
  -8   9  15       36.23       48.45     10.76 o 
  -7   9  15      122.61       89.12     10.24 o 
  -6   9  15       14.42       19.32      6.21 o 
  -5   9  15      220.94      242.65     23.19 o 
  -4   9  15      171.26      170.97     13.94 o 
  -3   9  15       49.62       45.92      6.44 o 
  -2   9  15      211.98      170.80     14.01 o 
  -1   9  15       39.51       47.29      6.48 o 
   0   9  15      459.39      427.24     26.64 o 
   1   9  15       43.88       56.11      5.66 o 
   2   9  15      209.73      170.12     11.85 o 
   3   9  15       49.22       58.07      6.94 o 
   4   9  15      174.73      185.48     14.10 o 
   5   9  15      225.03      226.44     16.98 o 
   6   9  15       14.97       24.47      6.84 o 
   7   9  15      123.84      132.02     18.85 o 
   8   9  15       39.38       30.22      7.50 o 
   9   9  15       49.21       52.21     16.12 o 
  -9  10  15       86.43       66.14     17.39 o 
  -8  10  15       19.89       18.26     32.40 o 
  -7  10  15       62.39       60.54     10.14 o 
  -6  10  15      206.45      266.03     31.50 o 
  -5  10  15      160.89      169.23     19.74 o 
  -4  10  15      110.47      111.81     14.56 o 
  -3  10  15      168.62      180.42     22.75 o 
  -2  10  15      497.74      464.55     33.73 o 
  -1  10  15      197.92      206.74     17.33 o 
   0  10  15      253.23      215.66     14.29 o 
   1  10  15      200.77      206.59     13.17 o 
   2  10  15      496.18      440.50     31.40 o 
   3  10  15      157.96      153.73     14.28 o 
   4  10  15      110.17      108.17      7.85 o 
   5  10  15      166.22      158.84     14.60 o 
   6  10  15      204.51      240.44     20.60 o 
   7  10  15       64.44       63.74     10.83 o 
   8  10  15       18.91       22.32      7.05 o 
   9  10  15       85.79       51.67     11.24 o 
  -8  11  15       41.81       36.65     20.33 o 
  -7  11  15       29.75       48.31      8.51 o 
  -6  11  15       40.81       40.30      7.71 o 
  -5  11  15       40.97       36.63      8.08 o 
  -4  11  15      153.53      167.21     20.38 o 
  -3  11  15       63.55       44.76      8.28 o 
  -2  11  15      712.69      729.06     56.14 o 
  -1  11  15      161.30      170.84     24.11 o 
   0  11  15      111.58      113.63     12.71 o 
   1  11  15      155.77      151.84     12.10 o 
   2  11  15      722.19      632.55     23.03 o 
   3  11  15       64.61       62.54      7.79 o 
   4  11  15      147.88      155.64     12.45 o 
   5  11  15       39.40       45.84      7.89 o 
   6  11  15       42.62       72.19      9.31 o 
   7  11  15       28.93       35.06      7.06 o 
   8  11  15       42.67       41.45      8.11 o 
  -8  12  15       21.27       30.87     11.85 o 
  -7  12  15       16.69       27.44      7.48 o 
  -6  12  15       52.49       63.00     11.31 o 
  -5  12  15       28.69       36.55      8.12 o 
  -4  12  15      119.95       97.36     13.38 o 
  -3  12  15      101.91      103.59     13.22 o 
  -2  12  15      228.20      219.14     24.31 o 
  -1  12  15      280.00      291.90     24.64 o 
   0  12  15       24.28       12.44      5.45 o 
   1  12  15      279.33      271.58     18.52 o 
   2  12  15      223.44      195.24     14.94 o 
   3  12  15       98.19       89.31      9.19 o 
   4  12  15      121.08      108.69     10.65 o 
   5  12  15       27.58       34.46      6.12 o 
   6  12  15       51.56       52.13      9.52 o 
   7  12  15       16.85       31.94      7.39 o 
   8  12  15       21.17       27.81      9.25 o 
  -8  13  15      109.52      104.91     26.41 o 
  -7  13  15       36.06       32.29     10.37 o 
  -6  13  15       58.80       48.14     10.71 o 
  -5  13  15      171.29      190.27     28.94 o 
  -4  13  15      182.89      166.05     16.52 o 
  -3  13  15       85.44      100.89     25.38 o 
  -2  13  15      172.20      153.05     22.08 o 
  -1  13  15      215.51      226.88     26.29 o 
   0  13  15       44.22       50.05      7.88 o 
   1  13  15      214.75      202.31     18.08 o 
   2  13  15      172.03      203.02     16.47 o 
   3  13  15       84.91      109.70     10.39 o 
   4  13  15      179.58      155.28     12.92 o 
   5  13  15      174.52      145.01     13.99 o 
   6  13  15       58.76       56.67     12.79 o 
   7  13  15       33.90       50.47     19.60 o 
   8  13  15      112.14       78.48     15.67 o 
  -7  14  15       50.07       58.36     16.81 o 
  -6  14  15       57.23       63.74     13.35 o 
  -5  14  15       19.60       29.43      9.53 o 
  -4  14  15        7.72        7.13      6.37 o 
  -3  14  15      185.32      193.16     26.47 o 
  -2  14  15      149.59      104.13     16.08 o 
  -1  14  15       79.82       91.94     24.35 o 
   0  14  15       38.14       32.82      5.89 o 
   1  14  15       81.22       79.86      9.04 o 
   2  14  15      149.03      115.89     12.89 o 
   3  14  15      186.96      206.59     16.08 o 
   4  14  15        7.00       19.95      5.08 o 
   5  14  15       18.91       38.74      7.29 o 
   6  14  15       57.52       52.94      7.26 o 
   7  14  15       49.89       51.54      9.47 o 
  -6  15  15       38.13       46.83     13.73 o 
  -5  15  15       11.42       27.61      9.13 o 
  -4  15  15      100.42      134.03     24.86 o 
  -3  15  15      111.93       94.09     20.55 o 
  -2  15  15       46.67       51.12     11.19 o 
  -1  15  15        4.24       17.79     21.73 o 
   0  15  15        7.08       13.43     11.13 o 
   1  15  15        4.73       14.30     13.22 o 
   2  15  15       44.44       57.33      8.46 o 
   3  15  15      110.16       95.00     12.71 o 
   4  15  15       99.76      102.94     12.93 o 
   5  15  15       11.03       20.58      7.05 o 
   6  15  15       38.75       49.96      7.62 o 
  -6  16  15       55.59       38.15     12.09 o 
  -5  16  15      110.86      105.38     15.07 o 
  -4  16  15       45.18       43.67      9.73 o 
  -3  16  15       16.44       17.22      7.17 o 
  -2  16  15      183.04      176.42     34.37 o 
  -1  16  15       12.03        6.10      7.21 o 
   0  16  15       59.06       41.26     11.09 o 
   1  16  15       12.19       23.23      5.94 o 
   2  16  15      186.24      165.70     20.35 o 
   3  16  15       17.52       17.22      5.41 o 
   4  16  15       45.65       49.35      9.50 o 
   5  16  15      109.43       92.14     13.32 o 
   6  16  15       54.82       49.60     13.04 o 
  -4  17  15       13.81       24.90     10.52 o 
  -3  17  15       24.22       18.87     16.05 o 
  -2  17  15       82.16       57.42     10.62 o 
  -1  17  15       18.86       42.96     15.41 o 
   0  17  15       18.21       18.11      8.13 o 
   1  17  15       18.96       15.87      6.55 o 
   2  17  15       81.20       64.94      9.28 o 
   3  17  15       23.97       32.98      6.88 o 
   4  17  15       13.20       24.74      4.68 o 
   5  17  15       16.78       35.69      8.35 o 
  -3  18  15       13.68       22.64     16.02 o 
  -2  18  15       38.03       47.71     13.79 o 
  -1  18  15       69.50       53.50     16.15 o 
   0  18  15        0.03        5.71      9.73 o 
   1  18  15       69.20       54.18     10.52 o 
   2  18  15       37.67       14.46      7.17 o 
   3  18  15       13.90       32.69      8.60 o 
  -1  19  15        4.62       18.85      8.45 o 
   0  19  15        2.61        7.07     10.27 o 
   1  19  15        4.86       17.65      6.22 o 
   0   0  16     2569.92     2622.67     39.54 o 
   1   0  16     1619.66     1648.40     24.33 o 
   2   0  16     1531.78     1553.11     47.21 o 
   3   0  16        2.60        9.21      3.11 o 
   4   0  16     1098.79     1104.74     25.54 o 
   5   0  16      781.60      765.44     33.65 o 
   6   0  16      763.45      724.39     46.52 o 
   7   0  16       26.96       30.97      8.73 o 
   8   0  16      237.68      243.33     16.70 o 
   9   0  16        2.21       14.96      6.62 o 
  10   0  16       57.54       54.26     10.90 o 
 -10   1  16       64.89       53.50     11.51 o 
  -9   1  16       34.27       37.78      8.76 o 
  -8   1  16       56.69       57.92      7.60 o 
  -7   1  16      183.02      176.83     12.54 o 
  -6   1  16      974.68      941.31     26.84 o 
  -5   1  16     1270.32     1237.81     47.64 o 
  -4   1  16      502.19      463.66     25.68 o 
  -3   1  16      239.24      242.78     13.72 o 
  -2   1  16       56.79       55.34      7.07 o 
  -1   1  16      404.39      419.18     12.06 o 
   0   1  16        8.53       13.91      3.33 o 
   1   1  16      383.69      380.10     16.35 o 
   2   1  16       56.71       49.21      4.43 o 
   3   1  16      238.05      236.14     15.93 o 
   4   1  16      502.33      460.62     27.40 o 
   5   1  16     1295.99     1228.82     49.58 o 
   6   1  16      980.10     1018.89     68.31 o 
   7   1  16      180.02      200.51     22.29 o 
   8   1  16       58.36       60.36      9.77 o 
   9   1  16       32.23       23.51      7.84 o 
  10   1  16       63.28       64.02     13.16 o 
 -10   2  16        7.95       31.45      7.64 o 
  -9   2  16        6.97       12.15      5.10 o 
  -8   2  16       86.61      102.51     15.84 o 
  -7   2  16      386.18      401.25     23.97 o 
  -6   2  16      125.92      123.66     10.39 o 
  -5   2  16      418.81      446.27     29.46 o 
  -4   2  16       85.73       86.23     10.88 o 
  -3   2  16       80.47       90.48      6.31 o 
  -2   2  16      169.76      165.84     11.44 o 
  -1   2  16     1342.03     1347.58     22.88 o 
   0   2  16       77.80       75.74      8.78 o 
   1   2  16     1332.58     1319.08     29.41 o 
   2   2  16      181.08      202.23     15.12 o 
   3   2  16       81.11       91.55      7.44 o 
   4   2  16       84.00       95.52      8.94 o 
   5   2  16      422.47      445.73     33.57 o 
   6   2  16      127.16      123.31     16.73 o 
   7   2  16      378.19      427.56     34.06 o 
   8   2  16       83.69      114.42     27.99 o 
   9   2  16        7.21       25.16     10.09 o 
  10   2  16        8.49        5.09     10.71 o 
 -10   3  16        7.45       22.72      7.67 o 
  -9   3  16       40.81       42.52      8.57 o 
  -8   3  16       17.04       19.33      6.45 o 
  -7   3  16       95.80      126.89     18.88 o 
  -6   3  16      639.65      707.79     35.77 o 
  -5   3  16     1161.21     1295.79     30.78 o 
  -4   3  16      245.59      270.76     17.48 o 
  -3   3  16      250.73      220.92     13.67 o 
  -2   3  16      214.74      181.89     11.26 o 
  -1   3  16      828.46      847.76     19.26 o 
   0   3  16      155.21      142.75     12.78 o 
   1   3  16      855.83      869.47     18.51 o 
   2   3  16      213.13      184.66     12.66 o 
   3   3  16      275.21      248.18     23.05 o 
   4   3  16      243.04      270.81     35.44 o 
   5   3  16     1144.86     1254.93     72.94 o 
   6   3  16      636.30      675.21     43.76 o 
   7   3  16       94.53       92.90     13.22 o 
   8   3  16       17.24       34.56     12.14 o 
   9   3  16       37.18       41.68      9.28 o 
  10   3  16        7.13       15.84      7.30 o 
 -10   4  16       13.32       18.23      7.90 o 
  -9   4  16        3.77       16.61      8.16 o 
  -8   4  16       79.89       75.38     11.28 o 
  -7   4  16      107.00       87.75      8.70 o 
  -6   4  16      672.17      636.47     31.45 o 
  -5   4  16      303.63      278.87     18.88 o 
  -4   4  16      300.09      314.09     18.85 o 
  -3   4  16      146.36      150.68     10.21 o 
  -2   4  16      828.87      782.62     28.16 o 
  -1   4  16     1911.68     1930.03     42.52 o 
   0   4  16     1117.48     1148.02     24.57 o 
   1   4  16     1885.01     1900.01     50.34 o 
   2   4  16      838.59      783.00     48.76 o 
   3   4  16      144.01      171.10     12.72 o 
   4   4  16      298.56      318.80     25.67 o 
   5   4  16      302.49      312.28     19.90 o 
   6   4  16      673.00      647.55     42.45 o 
   7   4  16       97.57       97.48     18.54 o 
   8   4  16       81.65       87.93     14.58 o 
   9   4  16        3.80       17.48      5.53 o 
  10   4  16       12.78       22.67      7.90 o 
 -10   5  16       16.09       18.96      7.67 o 
  -9   5  16      155.40      119.64     16.11 o 
  -8   5  16      269.22      272.85     25.45 o 
  -7   5  16      130.88      160.75     14.56 o 
  -6   5  16      185.62      171.27     14.25 o 
  -5   5  16       43.15       31.12      4.74 o 
  -4   5  16      253.44      277.49     13.86 o 
  -3   5  16      342.35      367.02     25.95 o 
  -2   5  16      367.54      351.68     19.55 o 
  -1   5  16      925.79      940.17     51.17 o 
   0   5  16      894.93      932.87     35.62 o 
   1   5  16      919.10      896.75     26.50 o 
   2   5  16      360.21      341.58     33.95 o 
   3   5  16      365.24      443.51     33.63 o 
   4   5  16      256.72      295.77     19.24 o 
   5   5  16       49.26       58.15      9.06 o 
   6   5  16      194.46      190.83     19.53 o 
   7   5  16      134.28      144.08     14.51 o 
   8   5  16      272.28      251.00     25.22 o 
   9   5  16      153.06      140.54     26.24 o 
  10   5  16       15.81       51.59      8.84 o 
 -10   6  16       27.80       40.38     12.20 o 
  -9   6  16       32.44       46.19     10.90 o 
  -8   6  16      361.16      400.47     30.82 o 
  -7   6  16       66.12       88.73     13.83 o 
  -6   6  16       11.41       21.29      6.12 o 
  -5   6  16      463.58      469.90     24.02 o 
  -4   6  16      135.99      132.35     11.60 o 
  -3   6  16      148.04      123.98      9.89 o 
  -2   6  16       57.86       72.80      7.85 o 
  -1   6  16     1055.70     1094.10     25.03 o 
   0   6  16     1007.66     1006.67     28.43 o 
   1   6  16     1055.75     1068.54     21.28 o 
   2   6  16       62.98       76.91      8.70 o 
   3   6  16      154.85      127.74     12.52 o 
   4   6  16      136.81      141.94     11.15 o 
   5   6  16      467.59      497.84     31.56 o 
   6   6  16       12.19       21.27      5.87 o 
   7   6  16       62.07       39.48      8.14 o 
   8   6  16      365.85      347.46     45.71 o 
   9   6  16       31.60       22.78      7.76 o 
  10   6  16       26.64       39.12     10.05 o 
  -9   7  16      102.22       78.70     36.97 o 
  -8   7  16       91.45       83.68     13.34 o 
  -7   7  16      117.16      109.04     19.47 o 
  -6   7  16       41.29       30.36     10.08 o 
  -5   7  16      215.06      199.42     16.83 o 
  -4   7  16       77.51       62.97      6.90 o 
  -3   7  16      281.71      249.93     18.26 o 
  -2   7  16       85.27       80.87      8.51 o 
  -1   7  16      671.10      692.74     27.80 o 
   0   7  16     1854.85     1967.81     28.64 o 
   1   7  16      670.96      678.84     22.47 o 
   2   7  16       78.40       59.65      6.41 o 
   3   7  16      301.17      279.89     16.07 o 
   4   7  16       78.73       65.89      8.36 o 
   5   7  16      210.47      212.34     17.84 o 
   6   7  16       41.37       42.33      7.78 o 
   7   7  16      113.48      106.35     17.45 o 
   8   7  16       91.58       98.92     26.97 o 
   9   7  16      103.28       98.65     18.90 o 
  -9   8  16       81.33       76.28     13.17 o 
  -8   8  16       85.07       68.35     15.02 o 
  -7   8  16      106.95      107.54     19.95 o 
  -6   8  16       52.47       23.25      6.86 o 
  -5   8  16      219.81      214.52     21.49 o 
  -4   8  16      433.03      409.92     28.76 o 
  -3   8  16      489.09      429.87     17.93 o 
  -2   8  16       10.60       21.91      4.28 o 
  -1   8  16       52.08       43.68      4.76 o 
   0   8  16        5.13       19.39      5.48 o 
   1   8  16       53.31       43.41      5.48 o 
   2   8  16        8.73       12.25      7.96 o 
   3   8  16      499.80      438.28     15.88 o 
   4   8  16      436.10      406.84     26.46 o 
   5   8  16      211.14      247.98     19.62 o 
   6   8  16       52.75       49.68      8.35 o 
   7   8  16      104.14      116.67     17.68 o 
   8   8  16       85.07       60.94     10.62 o 
   9   8  16       81.87      124.25     19.11 o 
  -9   9  16       21.85       33.46     10.07 o 
  -8   9  16       13.58       31.26      8.83 o 
  -7   9  16       32.42       49.35     10.28 o 
  -6   9  16       71.71       90.47     12.74 o 
  -5   9  16        4.98       16.50      6.48 o 
  -4   9  16      525.00      486.68     36.73 o 
  -3   9  16      235.36      212.30     16.22 o 
  -2   9  16      112.12       93.11      9.63 o 
  -1   9  16       30.35       39.71      5.67 o 
   0   9  16      522.39      497.57     31.24 o 
   1   9  16       28.52       22.80      4.62 o 
   2   9  16      111.32       96.76     13.93 o 
   3   9  16      233.27      224.05     14.79 o 
   4   9  16      526.73      489.54     28.31 o 
   5   9  16        3.99        6.70      5.50 o 
   6   9  16       69.36       93.91      8.80 o 
   7   9  16       33.54       50.03      9.30 o 
   8   9  16       14.60       30.38      7.92 o 
   9   9  16       20.96       32.73      8.88 o 
  -9  10  16       41.22       84.21     19.78 o 
  -8  10  16       51.61       66.05     26.05 o 
  -7  10  16      117.84       97.50     18.29 o 
  -6  10  16       27.77       22.61      7.86 o 
  -5  10  16        7.08       18.61      7.38 o 
  -4  10  16      174.19      158.78     17.68 o 
  -3  10  16       35.68       21.36      7.82 o 
  -2  10  16       46.40       43.77      5.70 o 
  -1  10  16      281.48      273.70     23.28 o 
   0  10  16        3.64       12.39      3.99 o 
   1  10  16      290.07      256.94     17.60 o 
   2  10  16       45.35       46.57      6.80 o 
   3  10  16       38.54       27.15      4.92 o 
   4  10  16      173.23      166.36     12.87 o 
   5  10  16        7.22       22.08      6.68 o 
   6  10  16       27.74       38.39      7.92 o 
   7  10  16      115.77      147.18     16.72 o 
   8  10  16       53.44       53.49      9.81 o 
   9  10  16       41.79       56.41      8.85 o 
  -8  11  16       20.39       17.18      7.74 o 
  -7  11  16       76.60       64.36     19.80 o 
  -6  11  16       53.75       48.17     12.08 o 
  -5  11  16       12.02       17.69      9.20 o 
  -4  11  16      137.20      123.82     13.55 o 
  -3  11  16       36.22       53.92      8.37 o 
  -2  11  16       84.15       79.89     11.22 o 
  -1  11  16       56.21       62.74     11.32 o 
   0  11  16      378.02      429.77     30.22 o 
   1  11  16       59.21       45.22      5.50 o 
   2  11  16       79.14       65.44      8.60 o 
   3  11  16       37.95       37.53      5.83 o 
   4  11  16      138.62      137.49     15.23 o 
   5  11  16       11.01       20.96      5.71 o 
   6  11  16       54.45       62.18     11.21 o 
   7  11  16       76.14       58.98     11.17 o 
   8  11  16       20.43       34.67      7.14 o 
  -8  12  16        6.99       18.42     10.08 o 
  -7  12  16       60.79       68.83      9.72 o 
  -6  12  16       20.97       33.59      9.06 o 
  -5  12  16       26.82       39.85      8.35 o 
  -4  12  16       53.00       55.21     15.22 o 
  -3  12  16       39.04       22.26     14.45 o 
  -2  12  16       85.57      100.90     21.80 o 
  -1  12  16       25.20       18.65      4.73 o 
   0  12  16       89.13      109.15     11.54 o 
   1  12  16       24.18       25.78      4.55 o 
   2  12  16       82.99       78.77      8.39 o 
   3  12  16       40.14       49.56      5.87 o 
   4  12  16       51.67       54.12      7.69 o 
   5  12  16       28.65       41.31      7.30 o 
   6  12  16       20.72       27.78      6.75 o 
   7  12  16       64.48       73.84     13.81 o 
   8  12  16        7.11       23.75      7.80 o 
  -7  13  16       71.78       63.79     21.09 o 
  -6  13  16       20.86       24.09      6.30 o 
  -5  13  16       68.91       68.84     13.17 o 
  -4  13  16       20.11       40.24     20.18 o 
  -3  13  16      136.83      135.17     21.04 o 
  -2  13  16      308.44      300.95     36.94 o 
  -1  13  16       21.04       22.97      7.02 o 
   0  13  16       17.97       20.24      5.74 o 
   1  13  16       20.59       15.11      6.65 o 
   2  13  16      310.28      332.89     22.29 o 
   3  13  16      133.74      170.24     21.39 o 
   4  13  16       19.49       26.17      7.65 o 
   5  13  16       68.21       49.15     11.27 o 
   6  13  16       21.20       32.98     13.74 o 
   7  13  16       72.56       70.88     11.95 o 
  -7  14  16      194.01      185.20     50.84 o 
  -6  14  16       21.30       18.20     10.55 o 
  -5  14  16       82.36       96.28     18.03 o 
  -4  14  16       56.67       57.52     13.69 o 
  -3  14  16       12.14       16.15     14.59 o 
  -2  14  16      319.74      294.80     40.18 o 
  -1  14  16      140.97      138.34     25.49 o 
   0  14  16        0.12       22.11      7.62 o 
   1  14  16      137.14      122.87     12.51 o 
   2  14  16      317.83      327.92     29.15 o 
   3  14  16       12.56       13.97      4.92 o 
   4  14  16       55.43       56.38      9.05 o 
   5  14  16       80.65       71.77     12.03 o 
   6  14  16       21.15       20.33      9.51 o 
   7  14  16      193.09      144.39     21.03 o 
  -6  15  16       75.06       64.07     16.70 o 
  -5  15  16        4.83       32.56     15.58 o 
  -4  15  16       93.28       91.07     18.08 o 
  -3  15  16       60.56       79.34     14.42 o 
  -2  15  16       56.59       60.34     13.86 o 
  -1  15  16       21.64       25.45      7.62 o 
   0  15  16        0.54        9.79      7.43 o 
   1  15  16       22.52       20.69      6.29 o 
   2  15  16       55.85       65.63     13.33 o 
   3  15  16       58.01       58.20      6.80 o 
   4  15  16       92.70       95.33     12.26 o 
   5  15  16        4.89       16.89      7.26 o 
   6  15  16       74.77       43.49     11.38 o 
  -5  16  16       62.42       47.59     12.19 o 
  -4  16  16      135.72      138.90     20.97 o 
  -3  16  16      189.81      158.63     32.28 o 
  -2  16  16      146.25      172.99     24.23 o 
  -1  16  16       13.94       14.67      7.87 o 
   0  16  16        0.01        4.65     10.52 o 
   1  16  16       14.93       27.91      7.08 o 
   2  16  16      146.77      130.15     24.03 o 
   3  16  16      189.66      164.77     19.16 o 
   4  16  16      132.70      127.82     18.78 o 
   5  16  16       61.23       53.69      7.74 o 
  -4  17  16       35.24       34.17     18.40 o 
  -3  17  16       16.18       32.73     11.11 o 
  -2  17  16      162.22      121.30     26.47 o 
  -1  17  16       24.42       19.70     13.63 o 
   0  17  16       61.75       51.59     14.79 o 
   1  17  16       24.01       21.66      8.10 o 
   2  17  16      164.35      160.27     24.94 o 
   3  17  16       15.90       11.28     10.58 o 
   4  17  16       35.93       31.04      6.89 o 
  -2  18  16       64.69       52.66     12.01 o 
  -1  18  16       27.52       30.58      9.03 o 
   0  18  16        1.25       13.85      9.98 o 
   1  18  16       28.40       15.31     13.62 o 
   2  18  16       64.87       67.44     19.59 o 
   1   0  17       26.24       28.52      4.01 o 
   2   0  17      195.21      220.29     15.75 o 
   3   0  17      997.08      988.18     25.98 o 
   4   0  17      240.71      231.20     15.27 o 
   5   0  17      113.65      113.51      9.97 o 
   6   0  17      315.58      353.54     25.89 o 
   7   0  17      337.54      351.19     31.86 o 
   8   0  17      403.30      376.87     37.86 o 
   9   0  17        5.60       13.51      5.46 o 
  10   0  17        0.31       17.47      7.08 o 
 -10   1  17       21.82       26.02     11.86 o 
  -9   1  17      182.72      194.31     29.81 o 
  -8   1  17      118.49      120.92     12.34 o 
  -7   1  17      125.27      167.44     12.73 o 
  -6   1  17       35.40       44.57      5.83 o 
  -5   1  17       20.10       25.34      5.44 o 
  -4   1  17      383.56      386.65     24.47 o 
  -3   1  17       60.53       61.06      5.69 o 
  -2   1  17      264.98      243.26     14.88 o 
  -1   1  17      273.53      272.03     17.96 o 
   0   1  17        3.12        6.84      4.23 o 
   1   1  17      264.74      274.18      9.01 o 
   2   1  17      267.91      279.48     17.55 o 
   3   1  17       62.23       62.28      6.01 o 
   4   1  17      388.01      390.93     21.65 o 
   5   1  17       16.44       27.57      7.63 o 
   6   1  17       35.24       41.70     10.88 o 
   7   1  17      123.48      143.09     16.18 o 
   8   1  17      116.40      127.38     17.01 o 
   9   1  17      185.75      181.06     21.45 o 
  10   1  17       22.82       39.52      8.91 o 
 -10   2  17        6.95       21.85      8.25 o 
  -9   2  17      114.15      135.32     16.38 o 
  -8   2  17      167.23      176.10     15.39 o 
  -7   2  17       59.83       54.33      7.60 o 
  -6   2  17       93.15       93.31      9.73 o 
  -5   2  17      323.12      370.36     28.32 o 
  -4   2  17       16.06       25.52      5.31 o 
  -3   2  17      674.83      697.81     28.77 o 
  -2   2  17      115.41       94.57     10.36 o 
  -1   2  17     1237.16     1153.30     23.00 o 
   0   2  17       13.79       16.42      4.80 o 
   1   2  17     1241.48     1231.64     40.60 o 
   2   2  17      114.65      110.21     12.07 o 
   3   2  17      669.64      681.91     40.87 o 
   4   2  17       14.90       27.05      5.62 o 
   5   2  17      315.44      373.00     25.78 o 
   6   2  17       95.61      148.99     16.34 o 
   7   2  17       60.04       78.02     14.90 o 
   8   2  17      162.71      185.43     18.80 o 
   9   2  17      114.19      150.13     18.10 o 
  10   2  17        8.48       15.56     22.97 o 
 -10   3  17       57.26       63.15     14.16 o 
  -9   3  17      100.33      114.22     22.14 o 
  -8   3  17       77.18       77.46      8.67 o 
  -7   3  17      114.45      107.59     12.04 o 
  -6   3  17      342.89      339.88     23.15 o 
  -5   3  17       53.09       38.92      5.68 o 
  -4   3  17       17.79       29.09      5.93 o 
  -3   3  17      508.95      543.19     28.97 o 
  -2   3  17     2460.86     2531.64     43.79 o 
  -1   3  17      400.29      405.31     21.32 o 
   0   3  17        3.71        8.32      5.29 o 
   1   3  17      404.78      396.68     29.78 o 
   2   3  17     2461.74     2580.85     47.78 o 
   3   3  17      511.01      571.13     32.00 o 
   4   3  17       16.40       16.72      5.88 o 
   5   3  17       51.00       56.51      8.91 o 
   6   3  17      343.53      372.78     27.11 o 
   7   3  17      110.21      126.51     16.01 o 
   8   3  17       74.11      102.48     18.00 o 
   9   3  17      100.64      121.95     21.86 o 
  10   3  17       58.91       71.85     12.21 o 
 -10   4  17       41.09       36.26     10.65 o 
  -9   4  17       72.48       74.20     11.63 o 
  -8   4  17       41.11       58.48     10.13 o 
  -7   4  17      694.62      694.67     56.59 o 
  -6   4  17      253.62      271.57     16.93 o 
  -5   4  17      226.41      260.21     17.05 o 
  -4   4  17      693.66      804.98     34.68 o 
  -3   4  17     1862.50     1795.58     44.02 o 
  -2   4  17      486.72      503.65     20.99 o 
  -1   4  17      489.76      472.97     19.45 o 
   0   4  17      199.14      206.38     15.83 o 
   1   4  17      477.24      467.35     17.02 o 
   2   4  17      488.57      471.36     29.40 o 
   3   4  17     1865.97     1847.53     52.41 o 
   4   4  17      688.01      814.75     46.11 o 
   5   4  17      230.43      197.85     15.79 o 
   6   4  17      251.02      244.21     19.38 o 
   7   4  17      701.91      671.01     64.68 o 
   8   4  17       41.37       47.96      8.88 o 
   9   4  17       78.31       79.13     15.40 o 
  10   4  17       41.70       63.06     12.97 o 
  -9   5  17       28.51       47.43      9.26 o 
  -8   5  17        8.62       21.85      6.59 o 
  -7   5  17       15.75       21.29      5.13 o 
  -6   5  17      493.58      485.43     38.59 o 
  -5   5  17     1004.73     1029.20     19.63 o 
  -4   5  17       44.85       42.84      6.81 o 
  -3   5  17      177.31      163.26     10.59 o 
  -2   5  17       27.72       30.50      4.66 o 
  -1   5  17      766.09      792.31     40.60 o 
   0   5  17     1013.36     1110.58     49.13 o 
   1   5  17      790.58      805.46     29.98 o 
   2   5  17       25.62       40.34      5.98 o 
   3   5  17      170.19      164.60     14.31 o 
   4   5  17       44.82       41.10      7.52 o 
   5   5  17     1010.27     1013.17     40.79 o 
   6   5  17      494.15      486.13     38.59 o 
   7   5  17       15.15       23.13      7.26 o 
   8   5  17        9.04        6.37      7.93 o 
   9   5  17       27.24       28.00      8.81 o 
  -9   6  17       61.88       80.31     17.80 o 
  -8   6  17        2.01       19.79      6.92 o 
  -7   6  17       79.95       86.15     11.65 o 
  -6   6  17       21.47       22.39     10.53 o 
  -5   6  17      310.84      300.67     21.37 o 
  -4   6  17      163.06      159.69     13.14 o 
  -3   6  17       41.82       38.07      5.67 o 
  -2   6  17      288.02      304.09     21.83 o 
  -1   6  17     2242.47     2234.14     39.26 o 
   0   6  17      132.90      142.91     10.17 o 
   1   6  17     2251.81     2425.05     45.44 o 
   2   6  17      287.69      283.26     11.17 o 
   3   6  17       34.35       27.44      7.58 o 
   4   6  17      165.96      156.31     12.11 o 
   5   6  17      312.07      282.57     20.18 o 
   6   6  17       21.33       21.49      6.01 o 
   7   6  17       78.74       63.15      8.53 o 
   8   6  17        1.98        8.57      8.31 o 
   9   6  17       63.79       69.77     19.29 o 
  -9   7  17       32.32       45.42     11.06 o 
  -8   7  17       82.81       55.47     16.60 o 
  -7   7  17       48.97       69.22     11.92 o 
  -6   7  17       14.57       19.52      8.22 o 
  -5   7  17      104.59      102.34     11.88 o 
  -4   7  17       68.72       70.46      6.79 o 
  -3   7  17      152.67      148.75     11.22 o 
  -2   7  17      292.22      313.20     23.66 o 
  -1   7  17      229.41      253.99     18.88 o 
   0   7  17       59.80       58.53      6.62 o 
   1   7  17      223.11      213.98     17.75 o 
   2   7  17      293.42      313.59     21.11 o 
   3   7  17      152.70      179.07     17.78 o 
   4   7  17       72.61       78.26      8.83 o 
   5   7  17      100.15       96.35     10.85 o 
   6   7  17       15.38       21.10      7.06 o 
   7   7  17       46.44       47.09      8.06 o 
   8   7  17       82.37       84.30     16.57 o 
   9   7  17       30.15       28.87     10.32 o 
  -9   8  17      286.03      219.39     36.62 o 
  -8   8  17       75.56       73.51     15.15 o 
  -7   8  17       80.18       77.13     11.15 o 
  -6   8  17       82.04       75.93     12.61 o 
  -5   8  17        9.20       12.33      5.08 o 
  -4   8  17      442.78      410.33     31.98 o 
  -3   8  17      362.79      325.45     27.62 o 
  -2   8  17       32.09       28.62     10.68 o 
  -1   8  17      359.61      342.33     23.37 o 
   0   8  17       16.17       23.21      4.64 o 
   1   8  17      347.90      343.81     28.12 o 
   2   8  17       30.73       39.05      7.21 o 
   3   8  17      368.38      345.26     23.72 o 
   4   8  17      446.10      464.95     32.62 o 
   5   8  17        8.39       17.69      5.93 o 
   6   8  17       80.21       75.81      9.55 o 
   7   8  17       82.68       67.97      9.43 o 
   8   8  17       76.60      103.32     13.95 o 
   9   8  17      283.93      290.01     43.83 o 
  -9   9  17       27.41       41.16     11.53 o 
  -8   9  17       45.15       50.13     13.07 o 
  -7   9  17       13.31       23.30      7.10 o 
  -6   9  17       11.12        0.82      8.94 o 
  -5   9  17      452.55      400.98     42.26 o 
  -4   9  17      157.34      136.75     14.38 o 
  -3   9  17       14.35       26.16      5.02 o 
  -2   9  17       28.08       25.55      5.37 o 
  -1   9  17      122.47      127.59     12.46 o 
   0   9  17      398.85      338.44     24.94 o 
   1   9  17      117.04      128.70     11.11 o 
   2   9  17       29.37       28.61      5.01 o 
   3   9  17       14.41       18.04      4.31 o 
   4   9  17      162.52      170.28     14.03 o 
   5   9  17      453.41      470.91     35.10 o 
   6   9  17       10.66       14.51      5.94 o 
   7   9  17       12.00       12.29      6.23 o 
   8   9  17       47.87       48.25      7.92 o 
   9   9  17       28.69       20.84      6.69 o 
  -8  10  17       57.19       60.03     13.19 o 
  -7  10  17      131.94      135.37     17.90 o 
  -6  10  17       98.46      104.00     14.97 o 
  -5  10  17      251.56      266.16     31.18 o 
  -4  10  17      175.20      162.57     20.00 o 
  -3  10  17      230.96      237.04     28.29 o 
  -2  10  17      153.18      134.00     13.50 o 
  -1  10  17       29.42       43.49      5.83 o 
   0  10  17      342.80      317.61     25.37 o 
   1  10  17       28.30       35.31      4.80 o 
   2  10  17      151.29      154.92     13.69 o 
   3  10  17      222.49      229.96     20.65 o 
   4  10  17      174.52      185.41     15.82 o 
   5  10  17      259.04      274.75     24.82 o 
   6  10  17       96.10       86.38     12.37 o 
   7  10  17      130.77      139.60     19.47 o 
   8  10  17       55.88       49.48      8.74 o 
  -8  11  17        9.06       38.16      9.34 o 
  -7  11  17       28.17       38.18     11.62 o 
  -6  11  17       81.83       78.75     14.02 o 
  -5  11  17       20.29       22.41      7.25 o 
  -4  11  17      144.04      138.45     23.24 o 
  -3  11  17       19.86       19.25      8.59 o 
  -2  11  17       48.09       47.83     14.23 o 
  -1  11  17       22.28       33.50      6.30 o 
   0  11  17       16.63       22.22      5.47 o 
   1  11  17       24.08       25.29      4.98 o 
   2  11  17       48.97       49.48      6.72 o 
   3  11  17       19.37       24.13      5.25 o 
   4  11  17      144.88      164.12     17.05 o 
   5  11  17       18.95       28.53      7.99 o 
   6  11  17       79.76       62.55     10.08 o 
   7  11  17       26.51       41.76      7.70 o 
   8  11  17        8.26       26.28      7.79 o 
  -7  12  17       44.43       56.99     10.04 o 
  -6  12  17       57.46       74.54     16.03 o 
  -5  12  17       22.85       23.65      9.25 o 
  -4  12  17        6.36        7.71      6.69 o 
  -3  12  17       39.78       13.96      8.56 o 
  -2  12  17      185.37      174.25     22.17 o 
  -1  12  17       17.92       21.40      7.49 o 
   0  12  17      160.96      130.02     14.43 o 
   1  12  17       16.44       24.18      5.37 o 
   2  12  17      185.35      205.27     15.38 o 
   3  12  17       42.45       51.37      8.28 o 
   4  12  17        6.26        9.10      4.48 o 
   5  12  17       22.21       35.23      8.07 o 
   6  12  17       57.19       30.90      9.90 o 
   7  12  17       44.10       44.50      8.33 o 
  -7  13  17       14.35       30.21     11.27 o 
  -6  13  17        2.21       14.29      6.25 o 
  -5  13  17       46.88       44.35     12.01 o 
  -4  13  17       59.49       49.76     14.40 o 
  -3  13  17        3.84       35.29     20.43 o 
  -2  13  17       64.94       40.98      9.98 o 
  -1  13  17       15.11       29.38      7.01 o 
   0  13  17       19.92       31.77      6.21 o 
   1  13  17       15.10       18.08      6.19 o 
   2  13  17       61.78       46.02      6.43 o 
   3  13  17        4.00       17.63      5.16 o 
   4  13  17       61.06       66.67     11.47 o 
   5  13  17       45.61       57.08      8.68 o 
   6  13  17        2.26       12.76      5.99 o 
   7  13  17       14.39       24.14      9.02 o 
  -6  14  17      233.94      251.73     37.11 o 
  -5  14  17      140.85      137.68     29.81 o 
  -4  14  17       57.60       48.44     11.40 o 
  -3  14  17       15.66       18.82      9.46 o 
  -2  14  17       23.20       20.19     19.70 o 
  -1  14  17      207.24      223.20     29.72 o 
   0  14  17      117.16       88.74     16.05 o 
   1  14  17      208.92      219.83     19.30 o 
   2  14  17       23.65       39.14      8.13 o 
   3  14  17       14.57       18.18      5.82 o 
   4  14  17       57.61       44.01      6.43 o 
   5  14  17      142.23      147.18     19.27 o 
   6  14  17      229.62      223.04     28.10 o 
  -5  15  17       12.05       22.36      7.51 o 
  -4  15  17       49.34       45.90     11.93 o 
  -3  15  17       15.44        6.31      6.59 o 
  -2  15  17       42.43       35.60     18.65 o 
  -1  15  17       13.03       24.07     21.69 o 
   0  15  17       32.71       55.60     14.66 o 
   1  15  17       13.04       35.79      6.77 o 
   2  15  17       43.58       50.46      7.91 o 
   3  15  17       14.95       36.62      6.42 o 
   4  15  17       47.46       43.62      8.02 o 
   5  15  17       11.51       27.52      7.54 o 
  -4  16  17       52.32       59.55     17.11 o 
  -3  16  17       19.20       19.05     11.36 o 
  -2  16  17      203.42      139.94     32.28 o 
  -1  16  17       42.19       38.63     17.54 o 
   0  16  17       89.26       85.56     18.45 o 
   1  16  17       41.65       30.13     10.92 o 
   2  16  17      201.14      182.69     26.18 o 
   3  16  17       20.42       25.25      4.72 o 
   4  16  17       51.77       48.96     10.11 o 
  -3  17  17       24.73       18.14      8.68 o 
  -2  17  17       28.90       14.89      9.00 o 
  -1  17  17       13.22       56.79     20.93 o 
   0  17  17        7.82       35.70     18.65 o 
   1  17  17       12.69       13.12      8.42 o 
   2  17  17       27.52       19.39      8.24 o 
   3  17  17       24.78       14.95      6.83 o 
  -1  18  17       20.42       30.47      8.94 o 
   0  18  17       45.38       17.06      8.77 o 
   1  18  17       20.81       26.33     11.95 o 
   0   0  18      274.22      250.93     29.46 o 
   1   0  18      118.17      110.00      9.69 o 
   2   0  18       61.08       48.25      5.71 o 
   3   0  18       91.51       84.34      7.94 o 
   4   0  18     2993.00     3207.48     32.60 o 
   5   0  18       65.34       58.42      6.76 o 
   6   0  18      100.25      109.80     11.93 o 
   7   0  18       42.31       38.81      7.52 o 
   8   0  18        2.59        3.28      4.91 o 
   9   0  18        9.84       19.18      5.44 o 
  10   0  18        1.42       23.50      6.71 o 
 -10   1  18       49.65       57.62     11.51 o 
  -9   1  18      233.34      248.68     39.48 o 
  -8   1  18      142.12      122.28     13.94 o 
  -7   1  18       98.04       99.01     15.23 o 
  -6   1  18       53.21       59.38      9.99 o 
  -5   1  18      173.04      170.62     19.40 o 
  -4   1  18      568.25      578.16     34.87 o 
  -3   1  18     1123.72     1119.51     25.19 o 
  -2   1  18      389.38      365.04     19.50 o 
  -1   1  18      896.54      816.02     24.54 o 
   0   1  18        7.06       15.00      5.50 o 
   1   1  18      910.94      935.73     54.54 o 
   2   1  18      393.92      363.22     14.46 o 
   3   1  18     1110.94     1096.33     30.72 o 
   4   1  18      572.22      585.42     18.73 o 
   5   1  18      181.83      184.00     14.55 o 
   6   1  18       54.71       56.37      7.51 o 
   7   1  18       95.01       81.93     10.46 o 
   8   1  18      141.27      137.45     14.08 o 
   9   1  18      240.27      271.49     22.79 o 
  10   1  18       50.89       67.29     10.86 o 
  -9   2  18       12.48       30.34     11.86 o 
  -8   2  18      223.44      200.92     18.88 o 
  -7   2  18      111.28      109.26     11.56 o 
  -6   2  18       43.36       43.68      7.84 o 
  -5   2  18      815.55      802.94     20.27 o 
  -4   2  18      157.75      181.91     14.61 o 
  -3   2  18      802.36      836.42     28.58 o 
  -2   2  18      131.73      131.94     10.38 o 
  -1   2  18       19.90       22.87      4.96 o 
   0   2  18        1.58       17.27      5.34 o 
   1   2  18       21.47       39.29      7.50 o 
   2   2  18      128.61      112.02      8.69 o 
   3   2  18      800.19      804.96     22.67 o 
   4   2  18      163.37      186.41     15.15 o 
   5   2  18      819.66      749.85     28.58 o 
   6   2  18       39.06       49.17     11.48 o 
   7   2  18      117.57      124.05     13.39 o 
   8   2  18      226.53      238.56     24.86 o 
   9   2  18       11.76       24.20      9.78 o 
  -9   3  18      111.77      133.00     21.60 o 
  -8   3  18      207.69      241.38     26.57 o 
  -7   3  18      210.21      190.17     19.45 o 
  -6   3  18       25.73       27.56      3.96 o 
  -5   3  18      173.80      198.66     14.69 o 
  -4   3  18       31.40       47.33      6.40 o 
  -3   3  18      607.39      565.97     33.61 o 
  -2   3  18      671.79      621.28     19.73 o 
  -1   3  18     1518.12     1586.80     35.70 o 
   0   3  18       19.37       21.89      7.64 o 
   1   3  18     1490.84     1588.67     49.27 o 
   2   3  18      666.42      664.48     37.77 o 
   3   3  18      603.34      581.30     28.65 o 
   4   3  18       30.02       30.02      5.00 o 
   5   3  18      172.51      186.58     15.87 o 
   6   3  18       27.54       33.31      6.01 o 
   7   3  18      218.93      202.68     21.21 o 
   8   3  18      207.03      246.50     27.45 o 
   9   3  18      107.41      135.15     19.19 o 
  -9   4  18       47.40       54.16      9.99 o 
  -8   4  18      129.16      156.82     23.54 o 
  -7   4  18      112.59      122.64     14.57 o 
  -6   4  18       91.73       88.51      8.30 o 
  -5   4  18      112.73       99.79      9.67 o 
  -4   4  18     1385.22     1472.51     40.00 o 
  -3   4  18       70.36       72.35      7.49 o 
  -2   4  18       58.07       55.94      6.38 o 
  -1   4  18      815.98      825.98     30.50 o 
   0   4  18      578.53      553.38     21.53 o 
   1   4  18      837.33      939.30     43.35 o 
   2   4  18       64.75       60.77      6.74 o 
   3   4  18       70.33       86.67      9.01 o 
   4   4  18     1393.27     1426.83     38.25 o 
   5   4  18      106.13      128.69     12.23 o 
   6   4  18       94.95       89.69      9.94 o 
   7   4  18      107.93      115.93     17.52 o 
   8   4  18      128.74      164.09     29.71 o 
   9   4  18       47.30       46.86      9.47 o 
  -9   5  18       24.00       26.93     14.16 o 
  -8   5  18       66.71       65.95     16.93 o 
  -7   5  18       13.41       26.46      6.01 o 
  -6   5  18      331.22      349.73     29.29 o 
  -5   5  18      141.66      109.90     14.08 o 
  -4   5  18      542.31      558.07     31.26 o 
  -3   5  18      811.82      801.31     22.53 o 
  -2   5  18       36.57       46.48      6.73 o 
  -1   5  18      123.69      119.72      7.54 o 
   0   5  18       18.01       41.84      5.45 o 
   1   5  18      119.14      101.32     11.40 o 
   2   5  18       35.56       43.63      7.12 o 
   3   5  18      782.17      805.26     45.86 o 
   4   5  18      551.73      624.47     39.48 o 
   5   5  18      152.79      192.80     20.08 o 
   6   5  18      325.32      326.80     26.87 o 
   7   5  18       11.99       22.23     21.65 o 
   8   5  18       66.05       78.98     14.51 o 
   9   5  18       25.82       52.50     11.70 o 
  -9   6  18       41.07       49.15     10.30 o 
  -8   6  18        6.39       26.43      8.57 o 
  -7   6  18      122.13      101.83     11.33 o 
  -6   6  18       57.24       57.01      8.57 o 
  -5   6  18       80.14       63.67     11.65 o 
  -4   6  18      105.59      109.49      8.95 o 
  -3   6  18      197.87      193.10     16.72 o 
  -2   6  18      462.15      446.48     35.93 o 
  -1   6  18      104.46      105.91      8.72 o 
   0   6  18       81.99      122.62     10.71 o 
   1   6  18       97.57       82.67     14.99 o 
   2   6  18      474.17      497.89     34.35 o 
   3   6  18      201.32      176.28     14.43 o 
   4   6  18      105.20      121.81     11.14 o 
   5   6  18       77.75       72.51      9.29 o 
   6   6  18       54.06       59.94     12.59 o 
   7   6  18      121.97      132.36     17.73 o 
   8   6  18        5.34       16.30      8.85 o 
   9   6  18       41.03       39.46     10.96 o 
  -9   7  18       45.87       38.25     13.15 o 
  -8   7  18        5.73        8.36      8.27 o 
  -7   7  18      155.34      171.21     21.81 o 
  -6   7  18       69.94       68.18      9.70 o 
  -5   7  18      418.39      417.38     27.02 o 
  -4   7  18      196.84      191.42     12.99 o 
  -3   7  18      105.14       82.95      8.43 o 
  -2   7  18      363.10      354.04     26.40 o 
  -1   7  18      267.75      232.13     16.23 o 
   0   7  18       23.95       43.84      5.23 o 
   1   7  18      278.07      293.96     19.36 o 
   2   7  18      354.99      340.46     26.16 o 
   3   7  18      101.38       77.84      8.79 o 
   4   7  18      193.50      196.96     16.06 o 
   5   7  18      410.33      400.43     29.78 o 
   6   7  18       69.87       63.50      8.59 o 
   7   7  18      160.30      148.83     20.09 o 
   8   7  18        5.42       17.24      7.21 o 
   9   7  18       42.33       37.22     21.67 o 
  -8   8  18      217.44      179.37     22.60 o 
  -7   8  18       41.20       56.38     11.71 o 
  -6   8  18      160.76      192.15     18.33 o 
  -5   8  18      156.19      141.24     16.92 o 
  -4   8  18       72.72       72.33     11.48 o 
  -3   8  18       29.13       19.78      4.49 o 
  -2   8  18      107.79       94.49     14.68 o 
  -1   8  18      370.87      334.86     29.28 o 
   0   8  18      132.92      134.67     13.16 o 
   1   8  18      368.15      386.21     24.31 o 
   2   8  18      114.40      112.64     11.98 o 
   3   8  18       27.19       26.96      6.00 o 
   4   8  18       75.83       66.18      8.13 o 
   5   8  18      153.31      178.07     14.48 o 
   6   8  18      161.76      168.07     16.91 o 
   7   8  18       37.98       38.86      9.31 o 
   8   8  18      219.61      174.81     34.42 o 
  -8   9  18       43.21       39.23     24.98 o 
  -7   9  18       39.74       18.64      7.55 o 
  -6   9  18      151.59      153.47     19.64 o 
  -5   9  18       70.40       71.14     13.22 o 
  -4   9  18      264.02      247.63     25.36 o 
  -3   9  18       43.69       66.15      8.77 o 
  -2   9  18       39.69       43.92      8.78 o 
  -1   9  18      119.97      139.57     14.23 o 
   0   9  18        7.17       18.54      3.26 o 
   1   9  18      117.42      137.52     11.54 o 
   2   9  18       37.75       30.27      5.57 o 
   3   9  18       45.23       61.04     11.87 o 
   4   9  18      263.28      265.13     25.73 o 
   5   9  18       66.54       71.38      9.21 o 
   6   9  18      148.02      150.64     24.97 o 
   7   9  18       38.61       50.48      8.09 o 
   8   9  18       44.35       36.09     10.56 o 
  -8  10  18       38.13       28.14     10.32 o 
  -7  10  18       68.95       36.89      8.53 o 
  -6  10  18       52.36       52.94     10.84 o 
  -5  10  18       57.55       43.62     11.17 o 
  -4  10  18      156.84      142.74     19.84 o 
  -3  10  18       89.42       81.28     10.34 o 
  -2  10  18       18.03       22.31      5.55 o 
  -1  10  18      172.81      158.57     15.26 o 
   0  10  18      201.29      211.68     16.41 o 
   1  10  18      174.43      188.62     14.24 o 
   2  10  18       19.40       18.59      5.38 o 
   3  10  18       87.72       79.56     10.15 o 
   4  10  18      160.22      170.50     14.84 o 
   5  10  18       58.55       47.83     11.46 o 
   6  10  18       53.72       78.04     16.67 o 
   7  10  18       69.13       55.94      9.58 o 
   8  10  18       37.51       38.83      7.62 o 
  -7  11  18       12.90       16.34      6.83 o 
  -6  11  18       24.17       27.39     11.70 o 
  -5  11  18      183.46      162.10     31.78 o 
  -4  11  18      117.84      139.65     21.29 o 
  -3  11  18       39.17       56.10     13.70 o 
  -2  11  18       30.90       29.98      6.71 o 
  -1  11  18      149.53      168.04     15.41 o 
   0  11  18      554.63      632.33     37.04 o 
   1  11  18      148.56      166.12     13.52 o 
   2  11  18       31.96       29.79      6.93 o 
   3  11  18       36.06       31.86     10.37 o 
   4  11  18      116.19      104.27     13.72 o 
   5  11  18      181.97      182.56     21.78 o 
   6  11  18       24.69       23.60     11.65 o 
   7  11  18       13.47       19.71      6.26 o 
  -7  12  18       14.35       26.02      9.05 o 
  -6  12  18       25.02       45.57     14.85 o 
  -5  12  18       70.54       95.28     20.39 o 
  -4  12  18       52.08       57.66     21.91 o 
  -3  12  18       40.27       44.49      9.70 o 
  -2  12  18       59.85       61.06     28.67 o 
  -1  12  18       83.31       53.55      9.72 o 
   0  12  18       25.35       32.64      6.90 o 
   1  12  18       84.25       70.05     15.80 o 
   2  12  18       57.72       82.17     11.86 o 
   3  12  18       39.71       41.50      6.66 o 
   4  12  18       54.73       42.28      6.85 o 
   5  12  18       70.02       89.03     10.48 o 
   6  12  18       25.21       36.66      8.24 o 
   7  12  18       13.50       28.17      7.93 o 
  -6  13  18       15.91       30.25      9.14 o 
  -5  13  18       65.92       47.02      9.74 o 
  -4  13  18       70.19       68.27     27.13 o 
  -3  13  18       61.27       69.66     14.24 o 
  -2  13  18        8.35       31.22      9.33 o 
  -1  13  18      109.82       81.62     11.71 o 
   0  13  18        6.43       15.66      5.79 o 
   1  13  18      108.46      101.10     10.70 o 
   2  13  18        8.00       10.64      5.47 o 
   3  13  18       64.60       54.99      6.24 o 
   4  13  18       68.98       64.55      8.93 o 
   5  13  18       66.12       52.51      8.02 o 
   6  13  18       14.88       23.34      8.70 o 
  -6  14  18       59.90       28.38     11.73 o 
  -5  14  18      123.30      115.15     30.42 o 
  -4  14  18       27.91       15.01     11.26 o 
  -3  14  18       37.05       42.45      9.96 o 
  -2  14  18       23.94       29.07      7.51 o 
  -1  14  18       67.03       49.92     18.09 o 
   0  14  18        8.02       14.27      5.73 o 
   1  14  18       70.49       95.73     12.79 o 
   2  14  18       24.88       32.01      6.04 o 
   3  14  18       36.73       43.64      7.65 o 
   4  14  18       28.38       40.28      8.84 o 
   5  14  18      124.67       83.35     15.45 o 
   6  14  18       60.14       52.02     11.06 o 
  -5  15  18      151.86      134.41     25.40 o 
  -4  15  18        3.48       31.36     11.59 o 
  -3  15  18        1.45       13.98      6.65 o 
  -2  15  18       14.09       35.72      9.79 o 
  -1  15  18       79.79       77.89     20.24 o 
   0  15  18       42.57       63.57     13.36 o 
   1  15  18       78.76       81.94     15.27 o 
   2  15  18       13.50       12.03      4.52 o 
   3  15  18        1.33       14.66      5.12 o 
   4  15  18        3.24       17.51      5.88 o 
   5  15  18      153.57      126.65     23.23 o 
  -4  16  18       47.67       52.84     16.32 o 
  -3  16  18       77.62       55.07     16.27 o 
  -2  16  18        4.90       24.63      8.20 o 
  -1  16  18       50.08       24.72     16.87 o 
   0  16  18        1.28       26.05      6.61 o 
   1  16  18       48.51       44.80     14.13 o 
   2  16  18        5.53       12.83      6.62 o 
   3  16  18       77.47       51.77     10.97 o 
   4  16  18       49.23       31.19      7.41 o 
  -2  17  18       52.63       46.07     16.32 o 
  -1  17  18       21.67       18.39      8.58 o 
   0  17  18       31.62       41.03     11.02 o 
   1  17  18       21.48       32.33     12.11 o 
   2  17  18       53.24       51.78     13.21 o 
   1   0  19      416.41      416.87     32.41 o 
   2   0  19       15.06       20.25      7.02 o 
   3   0  19      242.26      229.29     18.46 o 
   4   0  19      518.95      493.01     31.40 o 
   5   0  19       54.01       65.35      7.61 o 
   6   0  19       42.87       67.65      8.32 o 
   7   0  19       56.63       56.53     10.06 o 
   8   0  19      128.57      155.46     15.30 o 
   9   0  19      429.69      398.16     31.07 o 
  -9   1  19       25.63       37.13     11.18 o 
  -8   1  19       34.68       26.95      7.72 o 
  -7   1  19      106.27      121.93     27.00 o 
  -6   1  19       41.96       44.56      7.08 o 
  -5   1  19      306.59      303.83     21.26 o 
  -4   1  19      884.58      944.30     34.22 o 
  -3   1  19      103.06       95.85     13.00 o 
  -2   1  19      118.43      111.74      9.32 o 
  -1   1  19     1458.50     1404.22     30.35 o 
   0   1  19      282.05      244.98     31.18 o 
   1   1  19     1500.16     1528.06     49.40 o 
   2   1  19      115.35      121.34     11.02 o 
   3   1  19      100.96       96.77      9.29 o 
   4   1  19      884.49      922.35     20.60 o 
   5   1  19      307.06      309.36     22.54 o 
   6   1  19       41.48       55.75      9.66 o 
   7   1  19      110.89      112.95     10.72 o 
   8   1  19       36.84       30.05      8.28 o 
   9   1  19       23.27       45.55      9.90 o 
  -9   2  19       44.39       33.74     13.53 o 
  -8   2  19       56.86       55.58      9.86 o 
  -7   2  19       40.54       41.97      6.67 o 
  -6   2  19      217.36      219.73     16.65 o 
  -5   2  19       46.62       44.42      7.34 o 
  -4   2  19       44.19       59.10      7.04 o 
  -3   2  19      278.32      266.18     17.53 o 
  -2   2  19      235.88      226.47     17.27 o 
  -1   2  19      367.40      386.22     28.02 o 
   0   2  19        1.22       13.82      4.17 o 
   1   2  19      364.68      383.02     28.63 o 
   2   2  19      231.15      260.55     18.43 o 
   3   2  19      281.93      271.52     17.15 o 
   4   2  19       43.73       54.18      5.88 o 
   5   2  19       43.92       36.76     14.48 o 
   6   2  19      217.56      233.91     26.28 o 
   7   2  19       39.43       31.19      9.33 o 
   8   2  19       59.44       64.14     11.30 o 
   9   2  19       47.19       39.91     10.30 o 
  -9   3  19       26.53       43.81     10.28 o 
  -8   3  19       57.59       81.65     10.74 o 
  -7   3  19      104.90      103.71     11.76 o 
  -6   3  19      172.21      178.27     15.12 o 
  -5   3  19      383.66      379.93     23.84 o 
  -4   3  19      770.51      803.87     23.25 o 
  -3   3  19      601.85      624.09     19.50 o 
  -2   3  19      384.08      401.32     17.50 o 
  -1   3  19       93.27       90.44      8.96 o 
   0   3  19      167.85      164.49     17.88 o 
   1   3  19       88.35      105.33     11.40 o 
   2   3  19      386.74      430.78     27.41 o 
   3   3  19      611.19      651.25     41.67 o 
   4   3  19      764.94      760.95     47.69 o 
   5   3  19      392.04      365.48     24.92 o 
   6   3  19      170.28      202.99     28.70 o 
   7   3  19      104.75       89.95     17.25 o 
   8   3  19       59.84       52.16     21.10 o 
   9   3  19       23.94       36.07     12.47 o 
  -9   4  19      241.91      222.86     36.17 o 
  -8   4  19      155.25      147.21     25.02 o 
  -7   4  19       21.49       28.70      5.92 o 
  -6   4  19      299.24      329.75     22.73 o 
  -5   4  19      462.35      415.40     29.27 o 
  -4   4  19      462.87      438.80     32.35 o 
  -3   4  19      348.00      348.45     23.66 o 
  -2   4  19      189.96      160.61     13.30 o 
  -1   4  19       44.80       44.15      5.09 o 
   0   4  19      451.46      428.40     32.80 o 
   1   4  19       44.22       61.02      8.22 o 
   2   4  19      186.35      186.79     13.35 o 
   3   4  19      333.21      372.46     23.45 o 
   4   4  19      456.54      440.96     30.33 o 
   5   4  19      455.81      394.93     27.70 o 
   6   4  19      299.17      334.08     32.06 o 
   7   4  19       20.89       16.96     10.42 o 
   8   4  19      154.52      156.97     25.69 o 
   9   4  19      243.84      199.74     37.88 o 
  -9   5  19      143.95      114.38     28.05 o 
  -8   5  19        5.17       30.88     12.74 o 
  -7   5  19      110.10       88.20     11.49 o 
  -6   5  19       41.87       41.20      7.26 o 
  -5   5  19       68.01       59.83      6.43 o 
  -4   5  19       84.22       79.47     13.81 o 
  -3   5  19      203.25      178.70     14.08 o 
  -2   5  19       19.75       17.17      6.02 o 
  -1   5  19      516.63      528.90     25.68 o 
   0   5  19     1166.00     1200.48     71.21 o 
   1   5  19      523.94      560.85     37.00 o 
   2   5  19       18.23       22.52      6.37 o 
   3   5  19      211.31      218.30     17.34 o 
   4   5  19       83.71       85.89     10.73 o 
   5   5  19       65.78       68.47      7.56 o 
   6   5  19       42.27       41.76      8.91 o 
   7   5  19      112.86      107.00     27.99 o 
   8   5  19        4.36       18.53     12.34 o 
   9   5  19      146.16      135.30     25.99 o 
  -9   6  19       10.90        7.41      5.24 o 
  -8   6  19       32.15       29.54     10.27 o 
  -7   6  19       29.89       28.50      6.86 o 
  -6   6  19       37.14       50.33     11.83 o 
  -5   6  19       57.61       61.06      8.57 o 
  -4   6  19      402.61      406.48     30.99 o 
  -3   6  19      185.25      180.95     16.53 o 
  -2   6  19       54.95       53.45      8.91 o 
  -1   6  19      577.43      517.56     30.99 o 
   0   6  19        3.95        8.90      3.52 o 
   1   6  19      567.08      530.74     32.16 o 
   2   6  19       51.06       53.08      8.78 o 
   3   6  19      191.46      176.26     15.79 o 
   4   6  19      402.40      429.29     26.72 o 
   5   6  19       53.39       58.69      9.79 o 
   6   6  19       38.26       45.79      8.37 o 
   7   6  19       30.50       43.16     10.07 o 
   8   6  19       29.43       32.60     12.04 o 
   9   6  19       11.64       23.22     10.06 o 
  -8   7  19       46.02       50.46     12.43 o 
  -7   7  19       39.63       32.28      9.48 o 
  -6   7  19      411.86      376.14     37.78 o 
  -5   7  19      285.93      304.09     23.09 o 
  -4   7  19       64.45       60.34      7.37 o 
  -3   7  19       19.46       20.64      5.40 o 
  -2   7  19      174.80      209.56     22.48 o 
  -1   7  19      231.05      274.06     19.20 o 
   0   7  19      290.57      251.46     25.56 o 
   1   7  19      236.16      226.01     26.27 o 
   2   7  19      169.27      174.08     14.68 o 
   3   7  19       19.96       16.96      6.78 o 
   4   7  19       62.12       59.10     13.38 o 
   5   7  19      297.98      271.41     19.19 o 
   6   7  19      411.68      431.56     36.54 o 
   7   7  19       40.58       44.62      7.04 o 
   8   7  19       44.33       38.07      8.59 o 
  -8   8  19        8.26       27.97      7.13 o 
  -7   8  19       41.92       35.53     10.47 o 
  -6   8  19      204.54      208.16     24.58 o 
  -5   8  19      230.76      198.71     35.31 o 
  -4   8  19      258.32      202.95     16.41 o 
  -3   8  19      137.23      148.95     14.05 o 
  -2   8  19       14.96        8.53      7.21 o 
  -1   8  19       87.04       78.99     10.12 o 
   0   8  19       50.67       53.84      5.89 o 
   1   8  19       85.44       76.71     11.00 o 
   2   8  19       14.53       21.72      7.67 o 
   3   8  19      130.61      130.68     14.73 o 
   4   8  19      251.14      234.08     19.55 o 
   5   8  19      229.45      248.85     19.30 o 
   6   8  19      203.76      247.29     21.64 o 
   7   8  19       43.48       74.57     11.66 o 
   8   8  19        7.26        7.02      7.01 o 
  -8   9  19      150.44      123.81     20.34 o 
  -7   9  19       13.00       17.67      6.42 o 
  -6   9  19       41.17       41.40      9.16 o 
  -5   9  19      139.75      147.47     19.64 o 
  -4   9  19      171.52      164.97     23.73 o 
  -3   9  19      265.45      270.84     22.72 o 
  -2   9  19       43.19       51.65      6.51 o 
  -1   9  19      153.52      163.32     14.84 o 
   0   9  19      219.38      221.82     19.30 o 
   1   9  19      153.04      136.37     11.36 o 
   2   9  19       46.10       52.98     11.24 o 
   3   9  19      269.79      286.11     22.57 o 
   4   9  19      171.96      178.14     16.95 o 
   5   9  19      135.30      113.59     15.56 o 
   6   9  19       41.72       28.36      8.16 o 
   7   9  19       13.46       24.05      5.36 o 
   8   9  19      146.53      113.58     20.74 o 
  -7  10  19       90.69       80.36     16.97 o 
  -6  10  19       18.43       35.16     14.24 o 
  -5  10  19        9.29       23.16     15.49 o 
  -4  10  19       66.21       62.78     18.03 o 
  -3  10  19       13.80       15.74      4.77 o 
  -2  10  19       20.42       23.88      5.36 o 
  -1  10  19      229.86      215.23     18.32 o 
   0  10  19        4.28        9.65      4.87 o 
   1  10  19      225.12      225.86     19.80 o 
   2  10  19       19.32       21.36      6.41 o 
   3  10  19       12.22       10.98      5.51 o 
   4  10  19       66.12       55.66      8.01 o 
   5  10  19        9.87       26.10      7.15 o 
   6  10  19       17.47       36.80      9.41 o 
   7  10  19       91.64       86.65     13.74 o 
  -7  11  19       50.49       45.36     11.48 o 
  -6  11  19       75.59       59.76     15.88 o 
  -5  11  19       63.64       57.24     10.72 o 
  -4  11  19       27.93       26.17     14.97 o 
  -3  11  19       13.98       31.59     10.36 o 
  -2  11  19       29.34       26.67      6.80 o 
  -1  11  19       95.29      123.32     11.99 o 
   0  11  19       84.09       56.81      8.79 o 
   1  11  19       96.69      104.01     11.56 o 
   2  11  19       27.58       33.95      7.78 o 
   3  11  19       13.55       19.93     11.78 o 
   4  11  19       27.58       40.95      7.57 o 
   5  11  19       65.49       52.76     11.47 o 
   6  11  19       76.35       74.08     11.53 o 
   7  11  19       51.87       53.74      9.59 o 
  -6  12  19        2.59        9.74      7.70 o 
  -5  12  19       10.32       18.46      6.98 o 
  -4  12  19       50.72       82.36     41.71 o 
  -3  12  19       55.90       40.14     25.18 o 
  -2  12  19       64.65       85.62     17.19 o 
  -1  12  19      117.33      132.42     16.49 o 
   0  12  19       97.39       96.26     10.82 o 
   1  12  19      116.39      135.40     14.06 o 
   2  12  19       65.54       72.90     14.76 o 
   3  12  19       55.26       51.90      8.87 o 
   4  12  19       51.08       44.33      6.82 o 
   5  12  19        9.82       16.83      8.94 o 
   6  12  19        2.25       11.94      8.85 o 
  -6  13  19       90.98       94.47     18.60 o 
  -5  13  19       35.94       61.70     14.82 o 
  -4  13  19       45.47       27.44     22.38 o 
  -3  13  19       29.49       34.31      9.67 o 
  -2  13  19        6.03       35.36     16.10 o 
  -1  13  19       86.15       89.74     13.24 o 
   0  13  19      159.57      142.77     17.12 o 
   1  13  19       88.39       78.42     11.26 o 
   2  13  19        6.52       16.28      5.69 o 
   3  13  19       28.94       24.58      7.00 o 
   4  13  19       46.52       46.17      8.45 o 
   5  13  19       34.16       44.25      9.32 o 
   6  13  19       91.34       70.33     15.24 o 
  -5  14  19       43.43       19.92      9.00 o 
  -4  14  19      110.32       74.64     18.95 o 
  -3  14  19       88.39       75.65     16.15 o 
  -2  14  19       29.65       26.57     11.00 o 
  -1  14  19       28.39       39.75     13.86 o 
   0  14  19        1.78        3.69      5.82 o 
   1  14  19       27.62       31.34      5.74 o 
   2  14  19       28.88       39.86     10.13 o 
   3  14  19       88.81       85.87     13.31 o 
   4  14  19      109.63       90.93     17.32 o 
   5  14  19       42.57       35.95     10.32 o 
  -4  15  19       53.44       87.15     23.85 o 
  -3  15  19       63.76       72.54     31.26 o 
  -2  15  19       43.78       37.01     11.00 o 
  -1  15  19       16.14       22.68     11.20 o 
   0  15  19       59.44       64.19     10.70 o 
   1  15  19       15.74       20.62      6.03 o 
   2  15  19       41.93       59.55      9.02 o 
   3  15  19       63.97       60.06     14.92 o 
   4  15  19       55.11       68.23      8.68 o 
  -3  16  19       30.01       42.06     13.96 o 
  -2  16  19       30.66       46.79     11.41 o 
  -1  16  19       64.71       70.94     17.47 o 
   0  16  19       75.47       89.16     22.77 o 
   1  16  19       65.48       68.22     14.43 o 
   2  16  19       31.77       29.46      8.45 o 
   3  16  19       29.51       14.01      5.27 o 
   0  17  19        8.84       23.05     10.25 o 
   0   0  20      674.87      688.84     70.15 o 
   1   0  20      231.40      228.30     17.97 o 
   2   0  20        1.02       12.37      3.98 o 
   3   0  20      157.33      179.87     13.45 o 
   4   0  20       61.87       63.00      7.32 o 
   5   0  20      234.54      238.63     21.97 o 
   6   0  20        8.80       15.94      7.21 o 
   7   0  20       75.62       65.75      8.08 o 
   8   0  20        6.34       12.94      6.45 o 
   9   0  20        6.85       18.98      6.70 o 
  -9   1  20       53.67       53.62     17.67 o 
  -8   1  20      136.29      137.52     17.84 o 
  -7   1  20       69.14       66.42     10.57 o 
  -6   1  20       37.22       35.32      7.80 o 
  -5   1  20       25.41       28.73      6.56 o 
  -4   1  20       58.83       55.83      7.41 o 
  -3   1  20     1106.07     1216.72     23.42 o 
  -2   1  20      194.60      174.24     20.58 o 
  -1   1  20       35.02       38.35      7.28 o 
   0   1  20      158.33      174.74     13.89 o 
   1   1  20       37.72       37.42      7.01 o 
   2   1  20      193.29      195.70     17.32 o 
   3   1  20     1108.91     1278.02     45.35 o 
   4   1  20       61.18       59.20      6.53 o 
   5   1  20       23.27       22.17      7.43 o 
   6   1  20       34.97       41.45      7.62 o 
   7   1  20       66.96       42.09      7.19 o 
   8   1  20      139.52      139.36     17.14 o 
   9   1  20       52.06       32.59      6.82 o 
  -9   2  20       79.95      113.87     19.19 o 
  -8   2  20       39.57       25.12      7.92 o 
  -7   2  20      195.54      175.05     17.56 o 
  -6   2  20      130.61      158.64     14.91 o 
  -5   2  20       72.03       65.28      9.71 o 
  -4   2  20       86.45       98.98     10.30 o 
  -3   2  20      209.84      165.97     14.64 o 
  -2   2  20      100.38      134.06     16.12 o 
  -1   2  20       92.42       95.18      8.81 o 
   0   2  20      385.16      355.23     24.51 o 
   1   2  20       94.49      103.49     10.69 o 
   2   2  20      102.92      111.82     14.44 o 
   3   2  20      210.89      183.83     16.21 o 
   4   2  20       81.13       53.69      9.37 o 
   5   2  20       71.58       84.74     10.64 o 
   6   2  20      131.03      171.71     15.35 o 
   7   2  20      193.96      205.50     16.66 o 
   8   2  20       36.55       27.19      9.22 o 
   9   2  20       79.31       92.57     14.16 o 
  -9   3  20      108.95       99.30     21.24 o 
  -8   3  20       18.27       28.94      7.02 o 
  -7   3  20       40.48       46.56      5.83 o 
  -6   3  20        9.08       17.12      5.82 o 
  -5   3  20      315.46      269.89     23.37 o 
  -4   3  20      142.93      138.67     13.47 o 
  -3   3  20      508.38      500.35     33.02 o 
  -2   3  20       38.24       29.42      7.26 o 
  -1   3  20      135.97      131.29     15.91 o 
   0   3  20      303.74      259.33     30.38 o 
   1   3  20      132.76      133.87     12.24 o 
   2   3  20       39.84       45.57      7.24 o 
   3   3  20      503.25      479.03     37.81 o 
   4   3  20      146.11      112.54      9.40 o 
   5   3  20      323.78      309.19     22.39 o 
   6   3  20        8.31       16.50     12.23 o 
   7   3  20       37.61       47.19     12.53 o 
   8   3  20       19.00       16.28      5.22 o 
   9   3  20      106.45      109.34     18.77 o 
  -9   4  20       39.23       20.88     10.18 o 
  -8   4  20        2.59       32.54      8.27 o 
  -7   4  20       67.87       64.11     10.09 o 
  -6   4  20       27.61       29.02      5.91 o 
  -5   4  20      179.87      189.64     16.56 o 
  -4   4  20       73.14       60.22      8.46 o 
  -3   4  20      721.04      729.27     22.31 o 
  -2   4  20      279.37      296.94     26.38 o 
  -1   4  20      142.91      111.99     13.59 o 
   0   4  20      140.29      122.75     14.47 o 
   1   4  20      131.96      132.37     13.32 o 
   2   4  20      274.32      291.97     21.70 o 
   3   4  20      727.63      708.39     46.72 o 
   4   4  20       78.66       78.80     12.92 o 
   5   4  20      185.95      215.81     17.31 o 
   6   4  20       27.03       36.08      9.84 o 
   7   4  20       67.92       63.26     12.89 o 
   8   4  20        3.03       19.72     10.83 o 
   9   4  20       39.85       37.49      9.99 o 
  -8   5  20       14.13       20.42     11.45 o 
  -7   5  20       30.98       40.09      8.16 o 
  -6   5  20        1.13       12.71      6.19 o 
  -5   5  20       86.07       92.93      9.83 o 
  -4   5  20      233.15      267.40     31.72 o 
  -3   5  20      281.55      288.31     20.23 o 
  -2   5  20       10.68       10.06      3.28 o 
  -1   5  20       38.06       33.16      7.27 o 
   0   5  20      226.92      235.87     19.76 o 
   1   5  20       35.69       36.01      9.67 o 
   2   5  20       10.63       26.38      6.33 o 
   3   5  20      286.54      312.26     24.19 o 
   4   5  20      235.48      251.11     35.38 o 
   5   5  20       87.04       81.91     15.95 o 
   6   5  20        1.38        6.72      6.31 o 
   7   5  20       29.29       29.58      9.04 o 
   8   5  20       14.14       18.30      6.88 o 
  -8   6  20        3.31       21.86      5.82 o 
  -7   6  20       35.67       34.97      9.04 o 
  -6   6  20       74.24       68.85      9.23 o 
  -5   6  20      679.43      629.50     44.86 o 
  -4   6  20      132.31      109.92     12.39 o 
  -3   6  20      117.79      128.38     11.16 o 
  -2   6  20       94.87       91.12     12.55 o 
  -1   6  20        5.13       18.78      4.86 o 
   0   6  20      135.19       90.46     13.03 o 
   1   6  20        4.91        8.10      6.23 o 
   2   6  20       98.53      114.69     14.43 o 
   3   6  20      117.42      129.35     12.55 o 
   4   6  20      123.84      125.35     12.43 o 
   5   6  20      681.69      690.67     50.12 o 
   6   6  20       71.55       83.83      9.71 o 
   7   6  20       38.36       55.56     13.25 o 
   8   6  20        2.54        6.60     10.53 o 
  -8   7  20        6.55       24.70      9.81 o 
  -7   7  20       21.39       38.80      8.15 o 
  -6   7  20      124.68      144.61     21.04 o 
  -5   7  20      128.26      145.05     16.57 o 
  -4   7  20      116.80      101.78     10.89 o 
  -3   7  20      111.38      114.39     11.14 o 
  -2   7  20      219.04      217.72     21.37 o 
  -1   7  20      595.55      568.31     39.64 o 
   0   7  20       93.42       67.30     10.51 o 
   1   7  20      585.09      603.05     37.61 o 
   2   7  20      223.76      248.55     20.67 o 
   3   7  20      106.96      132.80     11.89 o 
   4   7  20      120.04      134.93     19.29 o 
   5   7  20      134.60      128.09     16.57 o 
   6   7  20      127.25      129.72     14.94 o 
   7   7  20       20.93       43.59     12.28 o 
   8   7  20        6.88       39.56     10.44 o 
  -8   8  20       75.84       94.17     21.21 o 
  -7   8  20      153.84      108.51     18.15 o 
  -6   8  20       99.28       94.61     17.22 o 
  -5   8  20       15.79       28.73     12.73 o 
  -4   8  20      200.48      169.05     16.90 o 
  -3   8  20       71.33       51.59      6.39 o 
  -2   8  20      120.64      139.46     15.40 o 
  -1   8  20      309.93      305.89     25.29 o 
   0   8  20       96.38       93.06     12.24 o 
   1   8  20      316.84      292.32     21.28 o 
   2   8  20      112.59      139.82     19.50 o 
   3   8  20       71.45       64.99      7.31 o 
   4   8  20      197.59      198.64     27.47 o 
   5   8  20       16.80       24.40      6.96 o 
   6   8  20      101.51      106.68     12.59 o 
   7   8  20      151.12      122.19     19.97 o 
   8   8  20       74.05      104.01     20.79 o 
  -7   9  20       27.24       37.71     13.44 o 
  -6   9  20      104.93      111.39     19.60 o 
  -5   9  20      158.61      143.36     20.29 o 
  -4   9  20       48.54       42.34      9.78 o 
  -3   9  20        2.79       18.76      5.58 o 
  -2   9  20      137.45      141.88     14.59 o 
  -1   9  20      139.89      127.77     16.31 o 
   0   9  20      445.73      373.65     31.20 o 
   1   9  20      140.29      126.54     13.14 o 
   2   9  20      135.14      132.64     13.34 o 
   3   9  20        4.04       22.09      5.57 o 
   4   9  20       49.61       47.92      6.96 o 
   5   9  20      161.90      139.14     14.48 o 
   6   9  20      105.43      100.62     14.67 o 
   7   9  20       26.17       37.14      8.73 o 
  -7  10  20       21.65       19.69     10.05 o 
  -6  10  20      101.39      103.87     19.29 o 
  -5  10  20       18.34       25.47     11.69 o 
  -4  10  20       48.30       41.66     14.79 o 
  -3  10  20       43.14       70.33     16.84 o 
  -2  10  20        8.02       18.03      8.12 o 
  -1  10  20      117.58      145.56     11.28 o 
   0  10  20       68.71       59.48      7.34 o 
   1  10  20      119.53      139.10     13.66 o 
   2  10  20        9.16       13.62      5.15 o 
   3  10  20       43.26       56.59      7.64 o 
   4  10  20       45.02       34.40      7.64 o 
   5  10  20       19.44       35.08      6.17 o 
   6  10  20      101.40       89.09     14.14 o 
   7  10  20       22.40       48.41     10.04 o 
  -6  11  20       56.76       27.14     14.43 o 
  -5  11  20       26.00       22.13     11.42 o 
  -4  11  20       63.39       72.53     14.90 o 
  -3  11  20      114.73      137.99     20.43 o 
  -2  11  20       29.19       30.75      6.41 o 
  -1  11  20        4.83       18.53      5.14 o 
   0  11  20       54.33       44.20     11.67 o 
   1  11  20        4.43       17.35      4.97 o 
   2  11  20       31.18       24.44      9.05 o 
   3  11  20      111.88      112.86     12.69 o 
   4  11  20       64.62       57.51      8.54 o 
   5  11  20       25.74       32.77      8.59 o 
   6  11  20       56.52       46.84     14.06 o 
  -6  12  20       37.41       67.94     32.85 o 
  -5  12  20       80.87       66.05     20.10 o 
  -4  12  20      187.15      183.42     33.50 o 
  -3  12  20       31.71       27.52      6.55 o 
  -2  12  20       25.43       33.85      9.63 o 
  -1  12  20       48.95       41.36      7.38 o 
   0  12  20       33.83       37.78      9.25 o 
   1  12  20       49.29       49.44      7.04 o 
   2  12  20       27.82       39.87      7.44 o 
   3  12  20       30.95       32.77      5.04 o 
   4  12  20      187.51      185.57     18.92 o 
   5  12  20       82.77       81.60     10.62 o 
   6  12  20       36.99       48.70     10.85 o 
  -5  13  20       59.58       67.45     37.87 o 
  -4  13  20        3.71       14.81     13.30 o 
  -3  13  20       71.18       51.56     19.67 o 
  -2  13  20       43.50       60.43     36.17 o 
  -1  13  20       20.13       30.72      7.12 o 
   0  13  20       12.48       10.95      6.91 o 
   1  13  20       21.33       34.78      6.69 o 
   2  13  20       42.37       39.30     14.59 o 
   3  13  20       69.51       55.15      9.00 o 
   4  13  20        4.46       17.43      6.29 o 
   5  13  20       60.74       60.06     14.10 o 
  -4  14  20       14.00       27.24     11.96 o 
  -3  14  20       19.93       21.30      6.48 o 
  -2  14  20        3.90       17.42     12.13 o 
  -1  14  20       81.71       90.03     12.70 o 
   0  14  20       14.64       26.44      8.23 o 
   1  14  20       80.97       82.32     11.32 o 
   2  14  20        3.88        9.92      7.19 o 
   3  14  20       20.08       36.33      8.48 o 
   4  14  20       14.30       24.01      7.05 o 
  -3  15  20       33.27       67.07     12.36 o 
  -2  15  20       16.32       33.13     10.63 o 
  -1  15  20       37.77       34.25     10.65 o 
   0  15  20       10.68        4.37      6.70 o 
   1  15  20       37.41       31.59      7.28 o 
   2  15  20       17.38       28.79      8.01 o 
   3  15  20       32.81       46.26     10.21 o 
  -2  16  20        0.92       28.86     11.69 o 
  -1  16  20       35.07       26.93      9.80 o 
   0  16  20      140.88      138.71     24.48 o 
   1  16  20       35.80       21.61      9.12 o 
   2  16  20        1.20       12.25     10.82 o 
   1   0  21        0.79        7.90      5.23 o 
   2   0  21       26.96       41.13      6.78 o 
   3   0  21     1009.41      902.90     62.41 o 
   4   0  21       83.04      111.51     10.62 o 
   5   0  21      183.77      177.50     17.33 o 
   6   0  21        0.14       19.61      6.04 o 
   7   0  21      108.72      109.25     15.10 o 
   8   0  21      183.88      199.07     26.41 o 
  -8   1  21      150.52      170.21     22.79 o 
  -7   1  21       30.45       27.74      7.60 o 
  -6   1  21      126.61      160.25     17.29 o 
  -5   1  21       75.67       88.01     16.38 o 
  -4   1  21      326.09      314.62     29.19 o 
  -3   1  21      255.79      249.53     20.27 o 
  -2   1  21      508.50      493.20     35.83 o 
  -1   1  21      309.07      322.64     26.28 o 
   0   1  21        7.59       14.67      5.37 o 
   1   1  21      296.29      323.23     25.60 o 
   2   1  21      500.77      453.62     35.25 o 
   3   1  21      259.76      282.39     21.41 o 
   4   1  21      328.46      332.40     31.52 o 
   5   1  21       69.82       74.26      8.94 o 
   6   1  21      127.94      115.33     13.52 o 
   7   1  21       30.54       46.75      8.75 o 
   8   1  21      149.23      179.58     22.66 o 
  -8   2  21      339.39      330.27     36.74 o 
  -7   2  21      142.46      218.74     33.93 o 
  -6   2  21       16.49       18.11      6.54 o 
  -5   2  21      169.91      191.00     18.84 o 
  -4   2  21      237.85      229.47     18.47 o 
  -3   2  21      236.47      229.91     19.26 o 
  -2   2  21      126.07      119.64     12.04 o 
  -1   2  21      738.08      676.66     41.41 o 
   0   2  21      122.01      122.73     16.07 o 
   1   2  21      746.37      696.49     47.32 o 
   2   2  21      125.13      129.84     16.46 o 
   3   2  21      231.03      245.23     18.61 o 
   4   2  21      236.51      223.88     18.86 o 
   5   2  21      168.94      201.62     23.01 o 
   6   2  21       16.62       22.03      4.44 o 
   7   2  21      144.58      164.33     20.59 o 
   8   2  21      339.76      307.56     35.67 o 
  -8   3  21      171.46      203.52     33.22 o 
  -7   3  21       95.53       78.31     11.98 o 
  -6   3  21       14.33       30.38      6.32 o 
  -5   3  21      108.21      114.60     13.15 o 
  -4   3  21       15.09       20.54      5.45 o 
  -3   3  21      222.94      235.20     17.26 o 
  -2   3  21      136.62      120.57     13.23 o 
  -1   3  21      104.02      101.48     13.41 o 
   0   3  21        0.89       21.83      5.82 o 
   1   3  21      104.55      125.61     17.36 o 
   2   3  21      142.52      126.58     11.84 o 
   3   3  21      227.48      247.11     20.18 o 
   4   3  21       14.83       15.84     12.87 o 
   5   3  21      107.92      124.55     12.28 o 
   6   3  21       14.66       30.27      9.26 o 
   7   3  21       96.14       88.45     23.04 o 
   8   3  21      171.14      162.34     20.27 o 
  -8   4  21       96.65       88.39     19.28 o 
  -7   4  21        9.12       23.24      8.32 o 
  -6   4  21      108.80      117.38     12.95 o 
  -5   4  21       82.80       96.23     10.42 o 
  -4   4  21      332.49      336.06     26.66 o 
  -3   4  21        5.39       16.09      5.18 o 
  -2   4  21       63.73       84.08     10.75 o 
  -1   4  21       11.76       15.77      4.68 o 
   0   4  21      109.63       91.51     12.54 o 
   1   4  21       13.25       39.12      6.26 o 
   2   4  21       63.78       59.97      7.83 o 
   3   4  21        4.21       17.75      5.38 o 
   4   4  21      316.19      304.84     23.53 o 
   5   4  21       79.09       91.22     11.96 o 
   6   4  21      105.29      117.70     18.16 o 
   7   4  21        8.98       23.45      7.71 o 
   8   4  21       98.17      102.30     16.15 o 
  -8   5  21       27.59       42.64      9.10 o 
  -7   5  21        9.57       20.78      9.22 o 
  -6   5  21       22.71       23.07      9.29 o 
  -5   5  21      103.06      133.40     14.98 o 
  -4   5  21      258.22      270.80     23.13 o 
  -3   5  21       13.37       29.42      6.03 o 
  -2   5  21       81.93       63.06      8.07 o 
  -1   5  21      283.94      230.64     23.32 o 
   0   5  21       55.10       61.89      7.98 o 
   1   5  21      293.62      281.49     21.71 o 
   2   5  21       81.06       74.18      9.31 o 
   3   5  21       14.96       24.96      8.64 o 
   4   5  21      263.20      299.49     26.51 o 
   5   5  21      102.67      145.74     19.69 o 
   6   5  21       23.86       52.89      7.88 o 
   7   5  21       11.21       40.28     10.07 o 
   8   5  21       28.22       28.61      8.81 o 
  -8   6  21      191.77      152.08     25.02 o 
  -7   6  21       44.67       78.94     15.59 o 
  -6   6  21       78.63       63.41     12.20 o 
  -5   6  21      102.44      115.16     15.72 o 
  -4   6  21       65.69       83.45     17.41 o 
  -3   6  21       24.10       33.65      6.46 o 
  -2   6  21      163.10      182.21     19.40 o 
  -1   6  21       88.02       77.24     11.98 o 
   0   6  21       27.86       43.21     17.02 o 
   1   6  21       88.45       92.09     19.46 o 
   2   6  21      165.85      156.08     14.11 o 
   3   6  21       21.45       28.31      7.12 o 
   4   6  21       64.34       71.29     10.91 o 
   5   6  21      103.08      119.48     19.14 o 
   6   6  21       76.77       87.18     14.00 o 
   7   6  21       42.94       76.84     30.62 o 
   8   6  21      195.05      177.49     37.04 o 
  -7   7  21      123.92       97.51     23.38 o 
  -6   7  21       59.92       73.42     15.50 o 
  -5   7  21      353.66      343.71     32.95 o 
  -4   7  21       20.11       32.61      5.54 o 
  -3   7  21      214.70      208.58     21.34 o 
  -2   7  21       15.26       19.14      5.25 o 
  -1   7  21       88.82       90.84     21.49 o 
   0   7  21        0.99       11.43      5.05 o 
   1   7  21       87.24       79.11     13.65 o 
   2   7  21       16.60       17.22      5.96 o 
   3   7  21      218.86      223.12     20.17 o 
   4   7  21       19.66       35.14      6.46 o 
   5   7  21      349.42      319.09     29.94 o 
   6   7  21       58.02       59.56     13.04 o 
   7   7  21      128.12      122.73     21.98 o 
  -7   8  21       28.89       13.32     11.80 o 
  -6   8  21       32.64       21.53     14.97 o 
  -5   8  21       35.43       34.23     14.26 o 
  -4   8  21        2.29       12.31      8.22 o 
  -3   8  21      150.56      127.29     12.57 o 
  -2   8  21      119.92      109.28     11.71 o 
  -1   8  21      132.30      139.62     14.38 o 
   0   8  21      282.36      251.55     27.42 o 
   1   8  21      135.53      146.15     16.08 o 
   2   8  21      115.86      106.57     13.06 o 
   3   8  21      150.02      145.50     22.82 o 
   4   8  21        1.37       22.87      7.08 o 
   5   8  21       35.00       41.77     10.15 o 
   6   8  21       35.42       33.68      8.53 o 
   7   8  21       27.64       34.13     17.51 o 
  -7   9  21       23.47       20.82      7.62 o 
  -6   9  21       82.22       80.45     14.20 o 
  -5   9  21      103.95       87.60     30.05 o 
  -4   9  21       12.92       25.70     14.61 o 
  -3   9  21        0.96        7.85      4.42 o 
  -2   9  21      139.19      137.81     13.83 o 
  -1   9  21      112.94      114.87     12.65 o 
   0   9  21       36.00       24.71      7.48 o 
   1   9  21      113.40      114.80     14.96 o 
   2   9  21      143.35      132.09     16.48 o 
   3   9  21        0.62       16.73      7.27 o 
   4   9  21       12.56       25.67      7.13 o 
   5   9  21      100.18       93.74     14.61 o 
   6   9  21       83.31      100.88     12.34 o 
   7   9  21       24.83       28.43      8.76 o 
  -6  10  21       13.36       16.72     11.75 o 
  -5  10  21        2.63       22.11      5.53 o 
  -4  10  21       94.24       71.75     18.78 o 
  -3  10  21       70.26       52.08     16.25 o 
  -2  10  21      123.58      135.10     14.86 o 
  -1  10  21      213.25      202.10     21.36 o 
   0  10  21        0.29       19.06      5.62 o 
   1  10  21      207.08      196.22     19.24 o 
   2  10  21      119.51      124.49     15.16 o 
   3  10  21       70.06       77.32     13.11 o 
   4  10  21       95.46       77.10     13.22 o 
   5  10  21        3.12       23.08      7.47 o 
   6  10  21       13.89       21.58      7.83 o 
  -6  11  21       60.52       77.09     16.10 o 
  -5  11  21       21.42       21.70      7.77 o 
  -4  11  21       35.90       27.44     10.17 o 
  -3  11  21       17.90       24.35     17.28 o 
  -2  11  21       40.12       40.77     10.08 o 
  -1  11  21       10.47       16.76      5.00 o 
   0  11  21       87.46      100.14     14.27 o 
   1  11  21       10.16        5.31      7.89 o 
   2  11  21       38.98       34.75      9.15 o 
   3  11  21       18.05       32.06      7.07 o 
   4  11  21       35.79       55.91     10.27 o 
   5  11  21       22.25       43.01      9.11 o 
   6  11  21       58.16       61.37     13.40 o 
  -5  12  21      100.68       61.48     15.83 o 
  -4  12  21       12.97       16.25     10.24 o 
  -3  12  21       20.71       35.93      9.66 o 
  -2  12  21        3.20       13.99      6.37 o 
  -1  12  21      116.35       92.48     13.55 o 
   0  12  21        6.51       14.17      5.47 o 
   1  12  21      118.50      125.08     21.53 o 
   2  12  21        3.24       25.35     11.21 o 
   3  12  21       19.55       17.93     10.68 o 
   4  12  21       12.57       19.53     10.76 o 
   5  12  21      101.36       77.08     14.44 o 
  -4  13  21       12.44       19.10      7.34 o 
  -3  13  21        0.80       27.41      9.40 o 
  -2  13  21      180.58      238.43     90.04 o 
  -1  13  21       78.39       63.86     13.47 o 
   0  13  21        8.88       15.54      5.28 o 
   1  13  21       77.39       71.39     14.52 o 
   2  13  21      182.65      161.34     28.31 o 
   3  13  21        0.78       20.09      5.71 o 
   4  13  21       11.56       35.81      8.30 o 
  -3  14  21       36.51       38.50     15.35 o 
  -2  14  21       10.91       20.71     10.10 o 
  -1  14  21       42.69       18.97     13.15 o 
   0  14  21       15.69       25.66     12.00 o 
   1  14  21       41.25       30.96     29.69 o 
   2  14  21       10.75       21.77      7.34 o 
   3  14  21       37.00       63.62     10.31 o 
  -2  15  21       74.86       50.98     17.51 o 
  -1  15  21       11.27       26.10      9.56 o 
   0  15  21        3.40       17.59      8.12 o 
   1  15  21       11.30       13.94      8.34 o 
   2  15  21       74.58       89.38     18.13 o 
   0   0  22        5.37       17.67      9.92 o 
   1   0  22       19.53       38.25      8.35 o 
   2   0  22      523.22      538.24     37.49 o 
   3   0  22       67.17       52.64     14.27 o 
   4   0  22        7.10       12.99      6.76 o 
   5   0  22      106.30      100.17     12.34 o 
   6   0  22      223.69      216.47     17.93 o 
   7   0  22        0.28       15.68      6.23 o 
   8   0  22       38.90       44.89      8.98 o 
  -8   1  22       43.48       45.85      9.88 o 
  -7   1  22       54.46       47.34     18.33 o 
  -6   1  22       91.01       85.81     10.58 o 
  -5   1  22       55.02       66.72     10.09 o 
  -4   1  22      322.13      373.64     33.67 o 
  -3   1  22      690.55      668.30     64.71 o 
  -2   1  22      110.94      118.49     11.89 o 
  -1   1  22      221.31      209.64     17.78 o 
   0   1  22       74.94      109.69      9.84 o 
   1   1  22      212.86      226.97     22.30 o 
   2   1  22      104.46      111.99     13.08 o 
   3   1  22      711.74      676.29     47.51 o 
   4   1  22      331.59      348.12     58.45 o 
   5   1  22       55.74       52.77     10.82 o 
   6   1  22       90.68       87.05     14.69 o 
   7   1  22       55.97       64.26     10.33 o 
   8   1  22       42.21       42.93     13.60 o 
  -8   2  22       18.17       39.25     10.92 o 
  -7   2  22       37.41       44.11      9.11 o 
  -6   2  22       86.05       91.34     13.39 o 
  -5   2  22      513.37      544.19     40.16 o 
  -4   2  22      110.44      115.90     12.05 o 
  -3   2  22       37.42       63.54      8.87 o 
  -2   2  22      156.42      149.95     15.22 o 
  -1   2  22       28.19       31.69      6.63 o 
   0   2  22        8.07       13.59      5.65 o 
   1   2  22       28.43       38.27      6.25 o 
   2   2  22      155.52      124.95     19.02 o 
   3   2  22       34.89       49.25      6.10 o 
   4   2  22      110.94      148.68     19.41 o 
   5   2  22      517.43      580.92     60.95 o 
   6   2  22       83.87       76.38     10.57 o 
   7   2  22       40.96       42.38      8.78 o 
   8   2  22       18.30       29.27      8.64 o 
  -8   3  22       53.09       61.78     11.69 o 
  -7   3  22       58.22       50.07      9.76 o 
  -6   3  22       13.87       13.71      4.39 o 
  -5   3  22      201.62      188.98     18.58 o 
  -4   3  22       18.08       23.89      6.23 o 
  -3   3  22       90.28       83.13     10.97 o 
  -2   3  22      270.33      292.94     27.54 o 
  -1   3  22       57.92       65.65      9.95 o 
   0   3  22      493.65      442.11     30.63 o 
   1   3  22       60.29       57.72      9.37 o 
   2   3  22      266.87      278.27     22.55 o 
   3   3  22       83.59       86.09     14.23 o 
   4   3  22       21.47       31.77      6.53 o 
   5   3  22      204.31      217.49     28.57 o 
   6   3  22       14.65       27.50      8.65 o 
   7   3  22       56.78       48.39      8.39 o 
   8   3  22       51.98       46.41      9.82 o 
  -8   4  22       91.07       79.78     13.27 o 
  -7   4  22       53.00       55.08      8.97 o 
  -6   4  22        4.37       13.20      5.49 o 
  -5   4  22       80.93       92.01     12.07 o 
  -4   4  22       47.73       57.97      7.55 o 
  -3   4  22       33.67       21.24      7.16 o 
  -2   4  22      381.87      410.65     31.80 o 
  -1   4  22       16.45       27.75      7.49 o 
   0   4  22       15.73       19.41      8.37 o 
   1   4  22       17.38       24.78      4.70 o 
   2   4  22      389.89      414.72     24.08 o 
   3   4  22       31.99       33.74      8.17 o 
   4   4  22       44.82       39.34      7.52 o 
   5   4  22       79.99       95.63     17.09 o 
   6   4  22        4.27       10.92      8.91 o 
   7   4  22       53.54       62.24     19.67 o 
   8   4  22       89.14       74.69     16.52 o 
  -7   5  22       99.41       65.31     20.78 o 
  -6   5  22      111.21      117.20     16.38 o 
  -5   5  22       53.57       59.59      7.71 o 
  -4   5  22        9.30       15.77      5.17 o 
  -3   5  22       43.55       36.33      6.24 o 
  -2   5  22      236.21      242.16     23.97 o 
  -1   5  22       84.54      124.51     14.14 o 
   0   5  22      188.80      180.01     14.14 o 
   1   5  22       86.81      116.32     15.02 o 
   2   5  22      228.10      197.43     18.23 o 
   3   5  22       49.88       36.51      6.32 o 
   4   5  22       10.73       20.35      5.99 o 
   5   5  22       56.47       64.51      8.64 o 
   6   5  22      110.49      119.31     20.58 o 
   7   5  22      101.20       91.15     11.63 o 
  -7   6  22      104.93       78.60     14.67 o 
  -6   6  22      150.23      126.68     16.38 o 
  -5   6  22       13.22       13.72      4.88 o 
  -4   6  22      203.54      197.83     19.46 o 
  -3   6  22      109.08      119.47     10.93 o 
  -2   6  22       20.51       23.75      5.53 o 
  -1   6  22       38.84       37.27      7.29 o 
   0   6  22       83.81       69.84     10.39 o 
   1   6  22       39.50       41.91      8.22 o 
   2   6  22       18.46       26.05      7.55 o 
   3   6  22      110.75       98.72     11.34 o 
   4   6  22      202.02      204.55     31.77 o 
   5   6  22       14.21       24.85      6.59 o 
   6   6  22      144.89      131.38     29.18 o 
   7   6  22      106.35      112.83     18.85 o 
  -7   7  22      217.72      219.26     42.82 o 
  -6   7  22       91.26      126.64     18.28 o 
  -5   7  22       60.50       52.92     12.06 o 
  -4   7  22      304.47      317.72     32.18 o 
  -3   7  22      307.45      264.12     25.37 o 
  -2   7  22       42.73       61.78     13.49 o 
  -1   7  22      137.88      150.70     15.91 o 
   0   7  22       15.07       19.66     13.90 o 
   1   7  22      141.79      120.51     14.79 o 
   2   7  22       44.14       68.22     10.30 o 
   3   7  22      316.06      283.40     21.32 o 
   4   7  22      313.14      329.57     27.29 o 
   5   7  22       64.08       61.04     10.95 o 
   6   7  22       87.75      110.74     17.11 o 
   7   7  22      213.55      167.42     26.70 o 
  -7   8  22       31.87       29.11     13.62 o 
  -6   8  22       13.09       25.34      8.97 o 
  -5   8  22        0.64       19.51      8.37 o 
  -4   8  22      134.19      124.00     20.51 o 
  -3   8  22       14.24       26.73      6.76 o 
  -2   8  22      165.57      149.46     16.45 o 
  -1   8  22      120.11      115.89     16.22 o 
   0   8  22       32.25       29.23      8.90 o 
   1   8  22      114.36      101.27     12.67 o 
   2   8  22      168.49      146.04     16.00 o 
   3   8  22       13.92       30.44      6.75 o 
   4   8  22      130.65      101.11     18.75 o 
   5   8  22        0.82       17.51      6.13 o 
   6   8  22       13.28       29.74      8.03 o 
   7   8  22       31.54       43.47     12.17 o 
  -6   9  22       44.93       53.37     17.97 o 
  -5   9  22       58.34       54.75     14.44 o 
  -4   9  22       64.45       53.05     13.08 o 
  -3   9  22      255.49      259.69     28.71 o 
  -2   9  22        9.11       15.46      7.32 o 
  -1   9  22       30.61       25.76      5.93 o 
   0   9  22       27.82       32.42      8.17 o 
   1   9  22       32.65       24.98      8.46 o 
   2   9  22       10.16       14.73      5.18 o 
   3   9  22      261.55      250.49     22.90 o 
   4   9  22       63.45       75.93     10.20 o 
   5   9  22       56.06       38.67      8.73 o 
   6   9  22       45.58       62.03      9.73 o 
  -6  10  22       63.15       34.13     10.64 o 
  -5  10  22      170.85      127.97     27.08 o 
  -4  10  22       30.38       38.10     18.32 o 
  -3  10  22       23.61       36.96      7.75 o 
  -2  10  22      117.18      113.44     19.44 o 
  -1  10  22      188.00      192.19     23.18 o 
   0  10  22        0.98       22.43      7.59 o 
   1  10  22      185.31      194.90     15.50 o 
   2  10  22      117.52      133.94     13.34 o 
   3  10  22       23.88       22.59      6.78 o
[truncated: 35,852 more chars]
